# Supplementary material for: HLA-DR Presentation of the Tumor Antigen MSLN Associates with Clinical Outcome of Ovarian Cancer Patients
Source: Cancers (Basel). 2022 Apr 30;14(9):2260. doi: 10.3390/cancers14092260 (PMC9101593; doi:10.3390/cancers14092260)
Supplement: Supplementary file 1 [file cancers-14-02260-s001.zip]

Archive with 2 entries (2 files):
- Supplementary Data S1.xlsx
- Supplementary_Information.pdf
