# Supplementary material for: HLA-DR Presentation of the Tumor Antigen MSLN Associates with Clinical Outcome of Ovarian Cancer Patients
Source: Cancers (Basel). 2022 Apr 30;14(9):2260. doi: 10.3390/cancers14092260 (PMC9101593; doi:10.3390/cancers14092260)
Supplement: Supplementary file 1 [file cancers-14-02260-s001.zip › Supplementary Data S1.xlsx]

## Sheet: Supplementary Data S1
Peptide	Allele	Core	Score	Rank
ALGGLACDLPGRFVAES	DRB1_0310	LACDLPGRF	0.211673	4.58
ALGGLACDLPGRFVAES	DRB3_0101	LACDLPGRF	0.142225	3.59
ALGGLACDLPGRFVAES	DRB3_0104	LACDLPGRF	0.142225	3.59
ALGGLACDLPGRFVAES	DRB3_0105	LACDLPGRF	0.170237	3.62
ALGGLACDLPGRFVAES	DRB3_0108	LACDLPGRF	0.142225	3.59
ALGGLACDLPGRFVAES	DRB3_0111	LACDLPGRF	0.142225	3.59
ALGGLACDLPGRFVAES	DRB3_0112	LACDLPGRF	0.142225	3.59
ALGGLACDLPGRFVAES	DRB3_0113	LACDLPGRF	0.142225	3.59
ALGGLACDLPGRFVAES	DRB3_0114	LACDLPGRF	0.270399	3.97
ALRGLLPVLGQPI	DRB1_0701	LLPVLGQPI	0.414574	2.9
ALRGLLPVLGQPI	DRB1_0703	LLPVLGQPI	0.414574	2.9
ALRGLLPVLGQPI	DRB1_0704	LLPVLGQPI	0.262447	4.98
ALRGLLPVLGQPI	DRB1_0705	LLPVLGQPI	0.414574	2.9
ALRGLLPVLGQPI	DRB1_0707	LLPVLGQPI	0.414574	2.9
ALRGLLPVLGQPI	DRB1_0708	LLPVLGQPI	0.414574	2.9
ALRGLLPVLGQPI	DRB1_0709	LLPVLGQPI	0.291934	3.59
ALRGLLPVLGQPI	DRB1_0711	LLPVLGQPI	0.39836	3.72
ALRGLLPVLGQPI	DRB1_0712	LLPVLGQPI	0.410867	3.03
ALRGLLPVLGQPI	DRB1_0713	LLPVLGQPI	0.414574	2.9
ALRGLLPVLGQPI	DRB1_0714	LLPVLGQPI	0.414574	2.9
ALRGLLPVLGQPI	DRB1_0715	LLPVLGQPI	0.414574	2.9
ALRGLLPVLGQPI	DRB1_0716	LLPVLGQPI	0.414574	2.9
ALRGLLPVLGQPI	DRB1_0717	LLPVLGQPI	0.414574	2.9
ALRGLLPVLGQPI	DRB1_0719	LLPVLGQPI	0.414574	2.9
ALRGLLPVLGQPII	DRB1_0102	LLPVLGQPI	0.460335	3.92
ALRGLLPVLGQPII	DRB1_0104	LLPVLGQPI	0.147791	4.88
ALRGLLPVLGQPII	DRB1_0106	LLPVLGQPI	0.194304	4.43
ALRGLLPVLGQPII	DRB1_0120	LLPVLGQPI	0.265706	4.58
ALRGLLPVLGQPII	DRB1_0123	LLPVLGQPI	0.276536	4.23
ALRGLLPVLGQPII	DRB1_0126	LLPVLGQPI	0.460335	3.92
ALRGLLPVLGQPII	DRB1_0701	LLPVLGQPI	0.523938	1.91
ALRGLLPVLGQPII	DRB1_0703	LLPVLGQPI	0.523938	1.91
ALRGLLPVLGQPII	DRB1_0704	LLPVLGQPI	0.350033	2.8
ALRGLLPVLGQPII	DRB1_0705	LLPVLGQPI	0.523938	1.91
ALRGLLPVLGQPII	DRB1_0706	LLPVLGQPI	0.242279	3.46
ALRGLLPVLGQPII	DRB1_0707	LLPVLGQPI	0.523938	1.91
ALRGLLPVLGQPII	DRB1_0708	LLPVLGQPI	0.523938	1.91
ALRGLLPVLGQPII	DRB1_0709	LLPVLGQPI	0.398687	2.21
ALRGLLPVLGQPII	DRB1_0711	LLPVLGQPI	0.496545	2.18
ALRGLLPVLGQPII	DRB1_0712	LLPVLGQPI	0.526975	1.95
ALRGLLPVLGQPII	DRB1_0713	LLPVLGQPI	0.523938	1.91
ALRGLLPVLGQPII	DRB1_0714	LLPVLGQPI	0.523938	1.91
ALRGLLPVLGQPII	DRB1_0715	LLPVLGQPI	0.523938	1.91
ALRGLLPVLGQPII	DRB1_0716	LLPVLGQPI	0.523938	1.91
ALRGLLPVLGQPII	DRB1_0717	LLPVLGQPI	0.523938	1.91
ALRGLLPVLGQPII	DRB1_0719	LLPVLGQPI	0.523938	1.91
ALRGLLPVLGQPII	DRB1_1615	LLPVLGQPI	0.253219	4.5
ALRGLLPVLGQPIIR	DRB1_0101	LLPVLGQPI	0.321974	4.48
ALRGLLPVLGQPIIR	DRB1_0102	LLPVLGQPI	0.658867	1.96
ALRGLLPVLGQPIIR	DRB1_0103	LLPVLGQPI	0.282055	4.51
ALRGLLPVLGQPIIR	DRB1_0104	LLPVLGQPI	0.303193	2.03
ALRGLLPVLGQPIIR	DRB1_0105	LLPVLGQPI	0.321974	4.48
ALRGLLPVLGQPIIR	DRB1_0106	LLPVLGQPI	0.354515	1.58
ALRGLLPVLGQPIIR	DRB1_0107	LLPVLGQPI	0.321974	4.48
ALRGLLPVLGQPIIR	DRB1_0108	LLPVLGQPI	0.321974	4.48
ALRGLLPVLGQPIIR	DRB1_0109	LLPVLGQPI	0.270315	3.74
ALRGLLPVLGQPIIR	DRB1_0111	LLPVLGQPI	0.224747	3.74
ALRGLLPVLGQPIIR	DRB1_0112	LLPVLGQPI	0.321974	4.48
ALRGLLPVLGQPIIR	DRB1_0113	LLPVLGQPI	0.221257	4.84
ALRGLLPVLGQPIIR	DRB1_0114	LLPVLGQPI	0.324369	3.57
ALRGLLPVLGQPIIR	DRB1_0115	LLPVLGQPI	0.307819	3.72
ALRGLLPVLGQPIIR	DRB1_0116	LLPVLGQPI	0.20513	3.98
ALRGLLPVLGQPIIR	DRB1_0117	LLPVLGQPI	0.491521	3.22
ALRGLLPVLGQPIIR	DRB1_0118	LLPVLGQPI	0.468356	3.71
ALRGLLPVLGQPIIR	DRB1_0119	LLPVLGQPI	0.321974	4.48
ALRGLLPVLGQPIIR	DRB1_0120	LLPVLGQPI	0.462748	2.16
ALRGLLPVLGQPIIR	DRB1_0121	LLPVLGQPI	0.24563	3.87
ALRGLLPVLGQPIIR	DRB1_0122	LLPVLGQPI	0.321974	4.48
ALRGLLPVLGQPIIR	DRB1_0123	LLPVLGQPI	0.485786	1.65
ALRGLLPVLGQPIIR	DRB1_0124	LLPVLGQPI	0.422805	4.05
ALRGLLPVLGQPIIR	DRB1_0125	LLPVLGQPI	0.321974	4.48
ALRGLLPVLGQPIIR	DRB1_0126	LLPVLGQPI	0.658867	1.96
ALRGLLPVLGQPIIR	DRB1_0127	LLPVLGQPI	0.321974	4.48
ALRGLLPVLGQPIIR	DRB1_0128	LLPVLGQPI	0.321974	4.48
ALRGLLPVLGQPIIR	DRB1_0129	LLPVLGQPI	0.293932	3.65
ALRGLLPVLGQPIIR	DRB1_0130	LLPVLGQPI	0.321974	4.48
ALRGLLPVLGQPIIR	DRB1_0131	LLPVLGQPI	0.321974	4.48
ALRGLLPVLGQPIIR	DRB1_0132	LLPVLGQPI	0.321974	4.48
ALRGLLPVLGQPIIR	DRB1_0701	LLPVLGQPI	0.595935	1.41
ALRGLLPVLGQPIIR	DRB1_0703	LLPVLGQPI	0.595935	1.41
ALRGLLPVLGQPIIR	DRB1_0704	LLPVLGQPI	0.436546	1.57
ALRGLLPVLGQPIIR	DRB1_0705	LLPVLGQPI	0.595935	1.41
ALRGLLPVLGQPIIR	DRB1_0706	LLPVLGQPI	0.313011	2.22
ALRGLLPVLGQPIIR	DRB1_0707	LLPVLGQPI	0.595935	1.41
ALRGLLPVLGQPIIR	DRB1_0708	LLPVLGQPI	0.595935	1.41
ALRGLLPVLGQPIIR	DRB1_0709	LLPVLGQPI	0.463434	1.6
ALRGLLPVLGQPIIR	DRB1_0711	LLPVLGQPI	0.551095	1.59
ALRGLLPVLGQPIIR	DRB1_0712	LLPVLGQPI	0.600338	1.45
ALRGLLPVLGQPIIR	DRB1_0713	LLPVLGQPI	0.595935	1.41
ALRGLLPVLGQPIIR	DRB1_0714	LLPVLGQPI	0.595935	1.41
ALRGLLPVLGQPIIR	DRB1_0715	LLPVLGQPI	0.595935	1.41
ALRGLLPVLGQPIIR	DRB1_0716	LLPVLGQPI	0.595935	1.41
ALRGLLPVLGQPIIR	DRB1_0717	LLPVLGQPI	0.595935	1.41
ALRGLLPVLGQPIIR	DRB1_0719	LLPVLGQPI	0.595935	1.41
ALRGLLPVLGQPIIR	DRB1_0906	LLPVLGQPI	0.297734	4.83
ALRGLLPVLGQPIIR	DRB1_1201	LLPVLGQPI	0.258406	4.9
ALRGLLPVLGQPIIR	DRB1_1202	LLPVLGQPI	0.316537	4.68
ALRGLLPVLGQPIIR	DRB1_1205	LLPVLGQPI	0.258406	4.9
ALRGLLPVLGQPIIR	DRB1_1206	LLPVLGQPI	0.258406	4.9
ALRGLLPVLGQPIIR	DRB1_1207	LLPVLGQPI	0.258406	4.9
ALRGLLPVLGQPIIR	DRB1_1208	LLPVLGQPI	0.408832	3.56
ALRGLLPVLGQPIIR	DRB1_1210	LLPVLGQPI	0.258406	4.9
ALRGLLPVLGQPIIR	DRB1_1211	LLPVLGQPI	0.32681	4.54
ALRGLLPVLGQPIIR	DRB1_1212	LLPVLGQPI	0.269875	4.68
ALRGLLPVLGQPIIR	DRB1_1213	LLPVLGQPI	0.316537	4.68
ALRGLLPVLGQPIIR	DRB1_1214	LLPVLGQPI	0.258406	4.9
ALRGLLPVLGQPIIR	DRB1_1215	LLPVLGQPI	0.316537	4.68
ALRGLLPVLGQPIIR	DRB1_1217	LLPVLGQPI	0.258406	4.9
ALRGLLPVLGQPIIR	DRB1_1218	LLPVLGQPI	0.316537	4.68
ALRGLLPVLGQPIIR	DRB1_1221	LLPVLGQPI	0.301763	4.39
ALRGLLPVLGQPIIR	DRB1_1222	LLPVLGQPI	0.226343	4.77
ALRGLLPVLGQPIIR	DRB1_1223	LLPVLGQPI	0.316537	4.68
ALRGLLPVLGQPIIR	DRB1_1428	LLPVLGQPI	0.330959	4.51
ALRGLLPVLGQPIIR	DRB1_1439	LLPVLGQPI	0.276133	4.74
ALRGLLPVLGQPIIR	DRB1_1501	LLPVLGQPI	0.318154	3.71
ALRGLLPVLGQPIIR	DRB1_1504	LLPVLGQPI	0.276067	3.43
ALRGLLPVLGQPIIR	DRB1_1505	LLPVLGQPI	0.324416	3.31
ALRGLLPVLGQPIIR	DRB1_1506	LLPVLGQPI	0.318154	3.71
ALRGLLPVLGQPIIR	DRB1_1507	LLPVLGQPI	0.276827	3.49
ALRGLLPVLGQPIIR	DRB1_1509	LLPVLGQPI	0.318154	3.71
ALRGLLPVLGQPIIR	DRB1_1512	LLPVLGQPI	0.252117	3.93
ALRGLLPVLGQPIIR	DRB1_1513	LLPVLGQPI	0.318154	3.71
ALRGLLPVLGQPIIR	DRB1_1516	LLPVLGQPI	0.318154	3.71
ALRGLLPVLGQPIIR	DRB1_1518	LLPVLGQPI	0.267383	3.77
ALRGLLPVLGQPIIR	DRB1_1520	LLPVLGQPI	0.318154	3.71
ALRGLLPVLGQPIIR	DRB1_1521	LLPVLGQPI	0.377659	2.7
ALRGLLPVLGQPIIR	DRB1_1522	LLPVLGQPI	0.318154	3.71
ALRGLLPVLGQPIIR	DRB1_1524	LLPVLGQPI	0.318154	3.71
ALRGLLPVLGQPIIR	DRB1_1525	LLPVLGQPI	0.256777	3.52
ALRGLLPVLGQPIIR	DRB1_1527	LLPVLGQPI	0.362728	4.38
ALRGLLPVLGQPIIR	DRB1_1528	LLPVLGQPI	0.32025	3.91
ALRGLLPVLGQPIIR	DRB1_1529	LLPVLGQPI	0.280729	4.75
ALRGLLPVLGQPIIR	DRB1_1532	LLPVLGQPI	0.318154	3.71
ALRGLLPVLGQPIIR	DRB1_1533	LLPVLGQPI	0.318154	3.71
ALRGLLPVLGQPIIR	DRB1_1534	LLPVLGQPI	0.300393	4.4
ALRGLLPVLGQPIIR	DRB1_1535	LLPVLGQPI	0.399598	3.41
ALRGLLPVLGQPIIR	DRB1_1536	LLPVLGQPI	0.43088	3.52
ALRGLLPVLGQPIIR	DRB1_1537	LLPVLGQPI	0.237937	3.45
ALRGLLPVLGQPIIR	DRB1_1540	LLPVLGQPI	0.318154	3.71
ALRGLLPVLGQPIIR	DRB1_1541	LLPVLGQPI	0.318154	3.71
ALRGLLPVLGQPIIR	DRB1_1542	LLPVLGQPI	0.318154	3.71
ALRGLLPVLGQPIIR	DRB1_1543	LLPVLGQPI	0.318154	3.71
ALRGLLPVLGQPIIR	DRB1_1545	LLPVLGQPI	0.318154	3.71
ALRGLLPVLGQPIIR	DRB1_1546	LLPVLGQPI	0.318154	3.71
ALRGLLPVLGQPIIR	DRB1_1548	LLPVLGQPI	0.276827	3.49
ALRGLLPVLGQPIIR	DRB1_1549	LLPVLGQPI	0.451764	3.09
ALRGLLPVLGQPIIR	DRB1_1601	LLPVLGQPI	0.298076	4.54
ALRGLLPVLGQPIIR	DRB1_1602	LLPVLGQPI	0.295664	4.26
ALRGLLPVLGQPIIR	DRB1_1603	LLPVLGQPI	0.298076	4.54
ALRGLLPVLGQPIIR	DRB1_1604	LLPVLGQPI	0.334351	4.15
ALRGLLPVLGQPIIR	DRB1_1605	LLPVLGQPI	0.329211	4.15
ALRGLLPVLGQPIIR	DRB1_1607	LLPVLGQPI	0.329211	4.15
ALRGLLPVLGQPIIR	DRB1_1608	LLPVLGQPI	0.298076	4.54
ALRGLLPVLGQPIIR	DRB1_1609	LLPVLGQPI	0.324494	4.88
ALRGLLPVLGQPIIR	DRB1_1610	LLPVLGQPI	0.306446	4.81
ALRGLLPVLGQPIIR	DRB1_1611	LLPVLGQPI	0.295664	4.26
ALRGLLPVLGQPIIR	DRB1_1612	LLPVLGQPI	0.30146	4.34
ALRGLLPVLGQPIIR	DRB1_1614	LLPVLGQPI	0.336281	3.74
ALRGLLPVLGQPIIR	DRB1_1615	LLPVLGQPI	0.434789	1.75
ALRGLLPVLGQPIIR	DRB1_1616	LLPVLGQPI	0.295664	4.26
ALRGLLPVLGQPIIR	HLA-DPA10106-DPB17401	LLPVLGQPI	0.008917	2.12
ALRGLLPVLGQPIIR	HLA-DPA10201-DPB17401	LLPVLGQPI	0.008917	2.12
ALRGLLPVLGQPIIR	HLA-DPA10202-DPB17401	LLPVLGQPI	0.011865	4.04
ALRGLLPVLGQPIIR	HLA-DPA10204-DPB17401	LLPVLGQPI	0.011865	4.04
ALRGLLPVLGQPIIR	HLA-DPA10301-DPB17401	LLPVLGQPI	0.042326	2.91
ALRGLLPVLGQPIIR	HLA-DPA10302-DPB17401	LLPVLGQPI	0.03957	3.27
ALRGLLPVLGQPIIR	HLA-DPA10303-DPB17401	LLPVLGQPI	0.042326	2.91
ALRGLLPVLGQPIIRS	DRB1_0101	LLPVLGQPI	0.388444	3.71
ALRGLLPVLGQPIIRS	DRB1_0102	LLPVLGQPI	0.729167	1.46
ALRGLLPVLGQPIIRS	DRB1_0103	LLPVLGQPI	0.333634	3.59
ALRGLLPVLGQPIIRS	DRB1_0104	LLPVLGQPI	0.333728	1.72
ALRGLLPVLGQPIIRS	DRB1_0105	LLPVLGQPI	0.388444	3.71
ALRGLLPVLGQPIIRS	DRB1_0106	LLPVLGQPI	0.377022	1.38
ALRGLLPVLGQPIIRS	DRB1_0107	LLPVLGQPI	0.388444	3.71
ALRGLLPVLGQPIIRS	DRB1_0108	LLPVLGQPI	0.388444	3.71
ALRGLLPVLGQPIIRS	DRB1_0109	LLPVLGQPI	0.315578	2.95
ALRGLLPVLGQPIIRS	DRB1_0110	LLPVLGQPI	0.324994	4.17
ALRGLLPVLGQPIIRS	DRB1_0111	LLPVLGQPI	0.254722	3.27
ALRGLLPVLGQPIIRS	DRB1_0112	LLPVLGQPI	0.388444	3.71
ALRGLLPVLGQPIIRS	DRB1_0113	LLPVLGQPI	0.244742	4.15
ALRGLLPVLGQPIIRS	DRB1_0114	LLPVLGQPI	0.343825	3.27
ALRGLLPVLGQPIIRS	DRB1_0115	LLPVLGQPI	0.358332	2.88
ALRGLLPVLGQPIIRS	DRB1_0116	LLPVLGQPI	0.208358	3.9
ALRGLLPVLGQPIIRS	DRB1_0117	LLPVLGQPI	0.538794	2.68
ALRGLLPVLGQPIIRS	DRB1_0118	LLPVLGQPI	0.524811	3.04
ALRGLLPVLGQPIIRS	DRB1_0119	LLPVLGQPI	0.388444	3.71
ALRGLLPVLGQPIIRS	DRB1_0120	LLPVLGQPI	0.517499	1.72
ALRGLLPVLGQPIIRS	DRB1_0121	LLPVLGQPI	0.264815	3.46
ALRGLLPVLGQPIIRS	DRB1_0122	LLPVLGQPI	0.388444	3.71
ALRGLLPVLGQPIIRS	DRB1_0123	LLPVLGQPI	0.538761	1.29
ALRGLLPVLGQPIIRS	DRB1_0124	LLPVLGQPI	0.510633	3.12
ALRGLLPVLGQPIIRS	DRB1_0125	LLPVLGQPI	0.388444	3.71
ALRGLLPVLGQPIIRS	DRB1_0126	LLPVLGQPI	0.729167	1.46
ALRGLLPVLGQPIIRS	DRB1_0127	LLPVLGQPI	0.388444	3.71
ALRGLLPVLGQPIIRS	DRB1_0128	LLPVLGQPI	0.388444	3.71
ALRGLLPVLGQPIIRS	DRB1_0129	LLPVLGQPI	0.32993	3.16
ALRGLLPVLGQPIIRS	DRB1_0130	LLPVLGQPI	0.388444	3.71
ALRGLLPVLGQPIIRS	DRB1_0131	LLPVLGQPI	0.388444	3.71
ALRGLLPVLGQPIIRS	DRB1_0132	LLPVLGQPI	0.388444	3.71
ALRGLLPVLGQPIIRS	DRB1_0701	LLPVLGQPI	0.618516	1.28
ALRGLLPVLGQPIIRS	DRB1_0703	LLPVLGQPI	0.618516	1.28
ALRGLLPVLGQPIIRS	DRB1_0704	LLPVLGQPI	0.452718	1.42
ALRGLLPVLGQPIIRS	DRB1_0705	LLPVLGQPI	0.618516	1.28
ALRGLLPVLGQPIIRS	DRB1_0706	LLPVLGQPI	0.312893	2.22
ALRGLLPVLGQPIIRS	DRB1_0707	LLPVLGQPI	0.618516	1.28
ALRGLLPVLGQPIIRS	DRB1_0708	LLPVLGQPI	0.618516	1.28
ALRGLLPVLGQPIIRS	DRB1_0709	LLPVLGQPI	0.482038	1.46
ALRGLLPVLGQPIIRS	DRB1_0711	LLPVLGQPI	0.593583	1.23
ALRGLLPVLGQPIIRS	DRB1_0712	LLPVLGQPI	0.624878	1.29
ALRGLLPVLGQPIIRS	DRB1_0713	LLPVLGQPI	0.618516	1.28
ALRGLLPVLGQPIIRS	DRB1_0714	LLPVLGQPI	0.618516	1.28
ALRGLLPVLGQPIIRS	DRB1_0715	LLPVLGQPI	0.618516	1.28
ALRGLLPVLGQPIIRS	DRB1_0716	LLPVLGQPI	0.618516	1.28
ALRGLLPVLGQPIIRS	DRB1_0717	LLPVLGQPI	0.618516	1.28
ALRGLLPVLGQPIIRS	DRB1_0719	LLPVLGQPI	0.618516	1.28
ALRGLLPVLGQPIIRS	DRB1_0906	LLPVLGQPI	0.299375	4.77
ALRGLLPVLGQPIIRS	DRB1_1201	LLPVLGQPI	0.281939	4.23
ALRGLLPVLGQPIIRS	DRB1_1202	LLPVLGQPI	0.35357	3.85
ALRGLLPVLGQPIIRS	DRB1_1203	LLPVLGQPI	0.221457	4.7
ALRGLLPVLGQPIIRS	DRB1_1205	LLPVLGQPI	0.281939	4.23
ALRGLLPVLGQPIIRS	DRB1_1206	LLPVLGQPI	0.281939	4.23
ALRGLLPVLGQPIIRS	DRB1_1207	LLPVLGQPI	0.281939	4.23
ALRGLLPVLGQPIIRS	DRB1_1208	LLPVLGQPI	0.440779	2.93
ALRGLLPVLGQPIIRS	DRB1_1210	LLPVLGQPI	0.281939	4.23
ALRGLLPVLGQPIIRS	DRB1_1211	LLPVLGQPI	0.354757	3.88
ALRGLLPVLGQPIIRS	DRB1_1212	LLPVLGQPI	0.281255	4.35
ALRGLLPVLGQPIIRS	DRB1_1213	LLPVLGQPI	0.35357	3.85
ALRGLLPVLGQPIIRS	DRB1_1214	LLPVLGQPI	0.281939	4.23
ALRGLLPVLGQPIIRS	DRB1_1215	LLPVLGQPI	0.35357	3.85
ALRGLLPVLGQPIIRS	DRB1_1217	LLPVLGQPI	0.281939	4.23
ALRGLLPVLGQPIIRS	DRB1_1218	LLPVLGQPI	0.35357	3.85
ALRGLLPVLGQPIIRS	DRB1_1221	LLPVLGQPI	0.329495	3.66
ALRGLLPVLGQPIIRS	DRB1_1222	LLPVLGQPI	0.237597	4.26
ALRGLLPVLGQPIIRS	DRB1_1223	LLPVLGQPI	0.35357	3.85
ALRGLLPVLGQPIIRS	DRB1_1428	LLPVLGQPI	0.339651	4.27
ALRGLLPVLGQPIIRS	DRB1_1439	LLPVLGQPI	0.297922	4.13
ALRGLLPVLGQPIIRS	DRB1_1501	LLPVLGQPI	0.387927	2.86
ALRGLLPVLGQPIIRS	DRB1_1502	LLPVLGQPI	0.283278	4.79
ALRGLLPVLGQPIIRS	DRB1_1503	LLPVLGQPI	0.304412	4.89
ALRGLLPVLGQPIIRS	DRB1_1504	LLPVLGQPI	0.327972	2.55
ALRGLLPVLGQPIIRS	DRB1_1505	LLPVLGQPI	0.377694	2.64
ALRGLLPVLGQPIIRS	DRB1_1506	LLPVLGQPI	0.387927	2.86
ALRGLLPVLGQPIIRS	DRB1_1507	LLPVLGQPI	0.327433	2.75
ALRGLLPVLGQPIIRS	DRB1_1508	LLPVLGQPI	0.283278	4.79
ALRGLLPVLGQPIIRS	DRB1_1509	LLPVLGQPI	0.387927	2.86
ALRGLLPVLGQPIIRS	DRB1_1510	LLPVLGQPI	0.326767	4.02
ALRGLLPVLGQPIIRS	DRB1_1512	LLPVLGQPI	0.28342	3.24
ALRGLLPVLGQPIIRS	DRB1_1513	LLPVLGQPI	0.387927	2.86
ALRGLLPVLGQPIIRS	DRB1_1514	LLPVLGQPI	0.283278	4.79
ALRGLLPVLGQPIIRS	DRB1_1515	LLPVLGQPI	0.277734	4.44
ALRGLLPVLGQPIIRS	DRB1_1516	LLPVLGQPI	0.387927	2.86
ALRGLLPVLGQPIIRS	DRB1_1518	LLPVLGQPI	0.332154	2.85
ALRGLLPVLGQPIIRS	DRB1_1519	LLPVLGQPI	0.283278	4.79
ALRGLLPVLGQPIIRS	DRB1_1520	LLPVLGQPI	0.387927	2.86
ALRGLLPVLGQPIIRS	DRB1_1521	LLPVLGQPI	0.426856	1.89
ALRGLLPVLGQPIIRS	DRB1_1522	LLPVLGQPI	0.387927	2.86
ALRGLLPVLGQPIIRS	DRB1_1523	LLPVLGQPI	0.324535	4.11
ALRGLLPVLGQPIIRS	DRB1_1524	LLPVLGQPI	0.387927	2.86
ALRGLLPVLGQPIIRS	DRB1_1525	LLPVLGQPI	0.265149	3.24
ALRGLLPVLGQPIIRS	DRB1_1526	LLPVLGQPI	0.283278	4.79
ALRGLLPVLGQPIIRS	DRB1_1527	LLPVLGQPI	0.402892	3.57
ALRGLLPVLGQPIIRS	DRB1_1528	LLPVLGQPI	0.386265	3
ALRGLLPVLGQPIIRS	DRB1_1529	LLPVLGQPI	0.316102	3.71
ALRGLLPVLGQPIIRS	DRB1_1530	LLPVLGQPI	0.309311	4.44
ALRGLLPVLGQPIIRS	DRB1_1531	LLPVLGQPI	0.288201	4.4
ALRGLLPVLGQPIIRS	DRB1_1532	LLPVLGQPI	0.387927	2.86
ALRGLLPVLGQPIIRS	DRB1_1533	LLPVLGQPI	0.387927	2.86
ALRGLLPVLGQPIIRS	DRB1_1534	LLPVLGQPI	0.341104	3.49
ALRGLLPVLGQPIIRS	DRB1_1535	LLPVLGQPI	0.466819	2.58
ALRGLLPVLGQPIIRS	DRB1_1536	LLPVLGQPI	0.510998	2.66
ALRGLLPVLGQPIIRS	DRB1_1537	LLPVLGQPI	0.273083	2.86
ALRGLLPVLGQPIIRS	DRB1_1538	LLPVLGQPI	0.283278	4.79
ALRGLLPVLGQPIIRS	DRB1_1539	LLPVLGQPI	0.283278	4.79
ALRGLLPVLGQPIIRS	DRB1_1540	LLPVLGQPI	0.387927	2.86
ALRGLLPVLGQPIIRS	DRB1_1541	LLPVLGQPI	0.387927	2.86
ALRGLLPVLGQPIIRS	DRB1_1542	LLPVLGQPI	0.387927	2.86
ALRGLLPVLGQPIIRS	DRB1_1543	LLPVLGQPI	0.387927	2.86
ALRGLLPVLGQPIIRS	DRB1_1544	LLPVLGQPI	0.283278	4.79
ALRGLLPVLGQPIIRS	DRB1_1545	LLPVLGQPI	0.387927	2.86
ALRGLLPVLGQPIIRS	DRB1_1546	LLPVLGQPI	0.387927	2.86
ALRGLLPVLGQPIIRS	DRB1_1547	LLPVLGQPI	0.283278	4.79
ALRGLLPVLGQPIIRS	DRB1_1548	LLPVLGQPI	0.327433	2.75
ALRGLLPVLGQPIIRS	DRB1_1549	LLPVLGQPI	0.516694	2.4
ALRGLLPVLGQPIIRS	DRB1_1601	LLPVLGQPI	0.374574	3.38
ALRGLLPVLGQPIIRS	DRB1_1602	LLPVLGQPI	0.35351	3.25
ALRGLLPVLGQPIIRS	DRB1_1603	LLPVLGQPI	0.374574	3.38
ALRGLLPVLGQPIIRS	DRB1_1604	LLPVLGQPI	0.401982	2.99
ALRGLLPVLGQPIIRS	DRB1_1605	LLPVLGQPI	0.394631	3.1
ALRGLLPVLGQPIIRS	DRB1_1607	LLPVLGQPI	0.394631	3.1
ALRGLLPVLGQPIIRS	DRB1_1608	LLPVLGQPI	0.374574	3.38
ALRGLLPVLGQPIIRS	DRB1_1609	LLPVLGQPI	0.39477	3.6
ALRGLLPVLGQPIIRS	DRB1_1610	LLPVLGQPI	0.354621	3.77
ALRGLLPVLGQPIIRS	DRB1_1611	LLPVLGQPI	0.35351	3.25
ALRGLLPVLGQPIIRS	DRB1_1612	LLPVLGQPI	0.354712	3.35
ALRGLLPVLGQPIIRS	DRB1_1614	LLPVLGQPI	0.383452	2.92
ALRGLLPVLGQPIIRS	DRB1_1615	LLPVLGQPI	0.522665	1.1
ALRGLLPVLGQPIIRS	DRB1_1616	LLPVLGQPI	0.35351	3.25
ALRGLLPVLGQPIIRS	DRB3_0301	LLPVLGQPI	0.302253	4.86
ALRGLLPVLGQPIIRS	HLA-DPA10106-DPB17401	LLPVLGQPI	0.0104	1.53
ALRGLLPVLGQPIIRS	HLA-DPA10201-DPB17401	LLPVLGQPI	0.0104	1.53
ALRGLLPVLGQPIIRS	HLA-DPA10202-DPB111701	LLPVLGQPI	0.048389	4.49
ALRGLLPVLGQPIIRS	HLA-DPA10202-DPB17401	LLPVLGQPI	0.012592	3.51
ALRGLLPVLGQPIIRS	HLA-DPA10204-DPB111701	LLPVLGQPI	0.048389	4.49
ALRGLLPVLGQPIIRS	HLA-DPA10204-DPB17401	LLPVLGQPI	0.012592	3.51
ALRGLLPVLGQPIIRS	HLA-DPA10301-DPB17401	LLPVLGQPI	0.045079	2.47
ALRGLLPVLGQPIIRS	HLA-DPA10302-DPB17401	LLPVLGQPI	0.041352	2.94
ALRGLLPVLGQPIIRS	HLA-DPA10303-DPB17401	LLPVLGQPI	0.045079	2.47
ALRGLLPVLGQPIIRSIPQ	DRB4_0101	VLGQPIIRS	0.217661	2.37
ALRGLLPVLGQPIIRSIPQ	DRB4_0103	VLGQPIIRS	0.217661	2.37
ALRGLLPVLGQPIIRSIPQ	DRB4_0104	VLGQPIIRS	0.140512	2.59
ALRGLLPVLGQPIIRSIPQ	DRB4_0106	VLGQPIIRS	0.217661	2.37
ALRGLLPVLGQPIIRSIPQ	DRB4_0107	VLGQPIIRS	0.217661	2.37
ALRGLLPVLGQPIIRSIPQ	DRB4_0108	VLGQPIIRS	0.217661	2.37
AVLPLTVAEVQKLLGPHVEG	DRB1_0102	VQKLLGPHV	0.500069	3.46
AVLPLTVAEVQKLLGPHVEG	DRB1_0106	VQKLLGPHV	0.179851	4.9
AVLPLTVAEVQKLLGPHVEG	DRB1_0120	VQKLLGPHV	0.287046	4.21
AVLPLTVAEVQKLLGPHVEG	DRB1_0126	VQKLLGPHV	0.500069	3.46
AVLPLTVAEVQKLLGPHVEG	DRB1_0804	VAEVQKLLG	0.559682	1.97
AVLPLTVAEVQKLLGPHVEG	DRB1_0820	VAEVQKLLG	0.469935	2.57
AVLPLTVAEVQKLLGPHVEG	DRB1_0828	VAEVQKLLG	0.46556	2.52
AVLPLTVAEVQKLLGPHVEG	DRB1_0831	VAEVQKLLG	0.412954	2.46
AVLPLTVAEVQKLLGPHVEG	DRB1_1101	VAEVQKLLG	0.412278	3.75
AVLPLTVAEVQKLLGPHVEG	DRB1_1104	VAEVQKLLG	0.681843	1.5
AVLPLTVAEVQKLLGPHVEG	DRB1_1105	VAEVQKLLG	0.314687	4.77
AVLPLTVAEVQKLLGPHVEG	DRB1_1106	VAEVQKLLG	0.663446	1.62
AVLPLTVAEVQKLLGPHVEG	DRB1_1109	VAEVQKLLG	0.412278	3.75
AVLPLTVAEVQKLLGPHVEG	DRB1_1110	VAEVQKLLG	0.412278	3.75
AVLPLTVAEVQKLLGPHVEG	DRB1_1112	VAEVQKLLG	0.412278	3.75
AVLPLTVAEVQKLLGPHVEG	DRB1_1113	VAEVQKLLG	0.392119	3.38
AVLPLTVAEVQKLLGPHVEG	DRB1_1115	VAEVQKLLG	0.412278	3.75
AVLPLTVAEVQKLLGPHVEG	DRB1_1118	VAEVQKLLG	0.601908	1.66
AVLPLTVAEVQKLLGPHVEG	DRB1_1124	VAEVQKLLG	0.412278	3.75
AVLPLTVAEVQKLLGPHVEG	DRB1_1125	VAEVQKLLG	0.533728	2.31
AVLPLTVAEVQKLLGPHVEG	DRB1_1128	VAEVQKLLG	0.412278	3.75
AVLPLTVAEVQKLLGPHVEG	DRB1_1129	VAEVQKLLG	0.412278	3.75
AVLPLTVAEVQKLLGPHVEG	DRB1_1132	VAEVQKLLG	0.357835	4.59
AVLPLTVAEVQKLLGPHVEG	DRB1_1133	VAEVQKLLG	0.412278	3.75
AVLPLTVAEVQKLLGPHVEG	DRB1_1134	VAEVQKLLG	0.507502	2.98
AVLPLTVAEVQKLLGPHVEG	DRB1_1135	VAEVQKLLG	0.681843	1.5
AVLPLTVAEVQKLLGPHVEG	DRB1_1138	VAEVQKLLG	0.681843	1.5
AVLPLTVAEVQKLLGPHVEG	DRB1_1139	VAEVQKLLG	0.412278	3.75
AVLPLTVAEVQKLLGPHVEG	DRB1_1142	VAEVQKLLG	0.58627	1.87
AVLPLTVAEVQKLLGPHVEG	DRB1_1143	VAEVQKLLG	0.681843	1.5
AVLPLTVAEVQKLLGPHVEG	DRB1_1144	VAEVQKLLG	0.681843	1.5
AVLPLTVAEVQKLLGPHVEG	DRB1_1146	VAEVQKLLG	0.681843	1.5
AVLPLTVAEVQKLLGPHVEG	DRB1_1147	VAEVQKLLG	0.663446	1.62
AVLPLTVAEVQKLLGPHVEG	DRB1_1149	VAEVQKLLG	0.412278	3.75
AVLPLTVAEVQKLLGPHVEG	DRB1_1150	VAEVQKLLG	0.38158	2.85
AVLPLTVAEVQKLLGPHVEG	DRB1_1151	VAEVQKLLG	0.412278	3.75
AVLPLTVAEVQKLLGPHVEG	DRB1_1154	VAEVQKLLG	0.447574	3.54
AVLPLTVAEVQKLLGPHVEG	DRB1_1156	VAEVQKLLG	0.38158	2.85
AVLPLTVAEVQKLLGPHVEG	DRB1_1157	VAEVQKLLG	0.535481	2.33
AVLPLTVAEVQKLLGPHVEG	DRB1_1158	VAEVQKLLG	0.681843	1.5
AVLPLTVAEVQKLLGPHVEG	DRB1_1160	VAEVQKLLG	0.681843	1.5
AVLPLTVAEVQKLLGPHVEG	DRB1_1161	VAEVQKLLG	0.412278	3.75
AVLPLTVAEVQKLLGPHVEG	DRB1_1162	VAEVQKLLG	0.412278	3.75
AVLPLTVAEVQKLLGPHVEG	DRB1_1166	VAEVQKLLG	0.412278	3.75
AVLPLTVAEVQKLLGPHVEG	DRB1_1167	VAEVQKLLG	0.46556	2.52
AVLPLTVAEVQKLLGPHVEG	DRB1_1174	VAEVQKLLG	0.412278	3.75
AVLPLTVAEVQKLLGPHVEG	DRB1_1175	VAEVQKLLG	0.412278	3.75
AVLPLTVAEVQKLLGPHVEG	DRB1_1177	VAEVQKLLG	0.681843	1.5
AVLPLTVAEVQKLLGPHVEG	DRB1_1178	VAEVQKLLG	0.681843	1.5
AVLPLTVAEVQKLLGPHVEG	DRB1_1180	VAEVQKLLG	0.323395	4.48
AVLPLTVAEVQKLLGPHVEG	DRB1_1181	VAEVQKLLG	0.56788	3.28
AVLPLTVAEVQKLLGPHVEG	DRB1_1183	VAEVQKLLG	0.315212	3.28
AVLPLTVAEVQKLLGPHVEG	DRB1_1184	VAEVQKLLG	0.353964	2.47
AVLPLTVAEVQKLLGPHVEG	DRB1_1187	VAEVQKLLG	0.323395	4.48
AVLPLTVAEVQKLLGPHVEG	DRB1_1188	VAEVQKLLG	0.38158	2.85
AVLPLTVAEVQKLLGPHVEG	DRB1_1189	VAEVQKLLG	0.362084	4.6
AVLPLTVAEVQKLLGPHVEG	DRB1_1190	VAEVQKLLG	0.412278	3.75
AVLPLTVAEVQKLLGPHVEG	DRB1_1191	VAEVQKLLG	0.367018	4
AVLPLTVAEVQKLLGPHVEG	DRB1_1194	VAEVQKLLG	0.412278	3.75
AVLPLTVAEVQKLLGPHVEG	DRB1_1195	VAEVQKLLG	0.412278	3.75
AVLPLTVAEVQKLLGPHVEG	DRB1_1196	VAEVQKLLG	0.412278	3.75
AVLPLTVAEVQKLLGPHVEG	DRB1_1305	VAEVQKLLG	0.412278	3.75
AVLPLTVAEVQKLLGPHVEG	DRB1_1306	VAEVQKLLG	0.601908	1.66
AVLPLTVAEVQKLLGPHVEG	DRB1_1311	VAEVQKLLG	0.681843	1.5
AVLPLTVAEVQKLLGPHVEG	DRB1_1314	VAEVQKLLG	0.412278	3.75
AVLPLTVAEVQKLLGPHVEG	DRB1_1318	VAEVQKLLG	0.533728	2.31
AVLPLTVAEVQKLLGPHVEG	DRB1_1342	VAEVQKLLG	0.681843	1.5
AVLPLTVAEVQKLLGPHVEG	DRB1_1344	VAEVQKLLG	0.507502	2.98
AVLPLTVAEVQKLLGPHVEG	DRB1_1350	VAEVQKLLG	0.412278	3.75
AVLPLTVAEVQKLLGPHVEG	DRB1_1362	VAEVQKLLG	0.412278	3.75
AVLPLTVAEVQKLLGPHVEG	DRB1_1411	VAEVQKLLG	0.34963	4.28
AVLPLTVAEVQKLLGPHVEG	DRB1_1412	VAEVQKLLG	0.371598	4.95
AVLPLTVAEVQKLLGPHVEG	DRB1_1415	VAEVQKLLG	0.559682	1.97
AVLPLTVAEVQKLLGPHVEG	DRB1_1417	VAEVQKLLG	0.507502	2.98
AVLPLTVAEVQKLLGPHVEG	DRB1_1433	VAEVQKLLG	0.47534	4.29
AVLPLTVAEVQKLLGPHVEG	DRB1_1480	VAEVQKLLG	0.373351	4.45
AVLPLTVAEVQKLLGPHVEG	DRB1_1484	VAEVQKLLG	0.504373	2.91
DALRGLLPVLGQPIIR	DRB1_0102	LLPVLGQPI	0.607491	2.4
DALRGLLPVLGQPIIR	DRB1_0104	LLPVLGQPI	0.247157	2.72
DALRGLLPVLGQPIIR	DRB1_0106	LLPVLGQPI	0.2731	2.64
DALRGLLPVLGQPIIR	DRB1_0111	LLPVLGQPI	0.173305	4.85
DALRGLLPVLGQPIIR	DRB1_0114	LLPVLGQPI	0.263225	4.82
DALRGLLPVLGQPIIR	DRB1_0117	LLPVLGQPI	0.438745	3.93
DALRGLLPVLGQPIIR	DRB1_0118	LLPVLGQPI	0.401656	4.68
DALRGLLPVLGQPIIR	DRB1_0120	LLPVLGQPI	0.398674	2.77
DALRGLLPVLGQPIIR	DRB1_0121	LLPVLGQPI	0.218136	4.51
DALRGLLPVLGQPIIR	DRB1_0123	LLPVLGQPI	0.431538	2.12
DALRGLLPVLGQPIIR	DRB1_0124	LLPVLGQPI	0.354699	4.95
DALRGLLPVLGQPIIR	DRB1_0126	LLPVLGQPI	0.607491	2.4
DALRGLLPVLGQPIIR	DRB1_0129	LLPVLGQPI	0.25213	4.36
DALRGLLPVLGQPIIR	DRB1_0701	LLPVLGQPI	0.533561	1.84
DALRGLLPVLGQPIIR	DRB1_0703	LLPVLGQPI	0.533561	1.84
DALRGLLPVLGQPIIR	DRB1_0704	LLPVLGQPI	0.392662	2.13
DALRGLLPVLGQPIIR	DRB1_0705	LLPVLGQPI	0.533561	1.84
DALRGLLPVLGQPIIR	DRB1_0706	LLPVLGQPI	0.257811	3.15
DALRGLLPVLGQPIIR	DRB1_0707	LLPVLGQPI	0.533561	1.84
DALRGLLPVLGQPIIR	DRB1_0708	LLPVLGQPI	0.533561	1.84
DALRGLLPVLGQPIIR	DRB1_0709	LLPVLGQPI	0.408449	2.11
DALRGLLPVLGQPIIR	DRB1_0711	LLPVLGQPI	0.528133	1.82
DALRGLLPVLGQPIIR	DRB1_0712	LLPVLGQPI	0.537994	1.88
DALRGLLPVLGQPIIR	DRB1_0713	LLPVLGQPI	0.533561	1.84
DALRGLLPVLGQPIIR	DRB1_0714	LLPVLGQPI	0.533561	1.84
DALRGLLPVLGQPIIR	DRB1_0715	LLPVLGQPI	0.533561	1.84
DALRGLLPVLGQPIIR	DRB1_0716	LLPVLGQPI	0.533561	1.84
DALRGLLPVLGQPIIR	DRB1_0717	LLPVLGQPI	0.533561	1.84
DALRGLLPVLGQPIIR	DRB1_0719	LLPVLGQPI	0.533561	1.84
DALRGLLPVLGQPIIR	DRB1_1002	LRGLLPVLG	0.433164	2.6
DALRGLLPVLGQPIIR	DRB1_1208	LLPVLGQPI	0.364714	4.71
DALRGLLPVLGQPIIR	DRB1_1504	LLPVLGQPI	0.215048	4.95
DALRGLLPVLGQPIIR	DRB1_1505	LLPVLGQPI	0.250173	4.62
DALRGLLPVLGQPIIR	DRB1_1507	LLPVLGQPI	0.224347	4.64
DALRGLLPVLGQPIIR	DRB1_1521	LLPVLGQPI	0.330377	3.73
DALRGLLPVLGQPIIR	DRB1_1535	LLPVLGQPI	0.333929	4.52
DALRGLLPVLGQPIIR	DRB1_1536	LLPVLGQPI	0.352303	4.73
DALRGLLPVLGQPIIR	DRB1_1537	LLPVLGQPI	0.179011	4.94
DALRGLLPVLGQPIIR	DRB1_1548	LLPVLGQPI	0.224347	4.64
DALRGLLPVLGQPIIR	DRB1_1549	LLPVLGQPI	0.370969	4.18
DALRGLLPVLGQPIIR	DRB1_1614	LLPVLGQPI	0.285452	4.84
DALRGLLPVLGQPIIR	DRB1_1615	LLPVLGQPI	0.364159	2.5
DALRGLLPVLGQPIIR	HLA-DPA10106-DPB17401	LLPVLGQPI	0.007609	2.91
DALRGLLPVLGQPIIR	HLA-DPA10201-DPB17401	LLPVLGQPI	0.007609	2.91
DALRGLLPVLGQPIIR	HLA-DPA10301-DPB17401	LLPVLGQPI	0.04066	3.22
DALRGLLPVLGQPIIR	HLA-DPA10302-DPB17401	LLPVLGQPI	0.038287	3.53
DALRGLLPVLGQPIIR	HLA-DPA10303-DPB17401	LLPVLGQPI	0.04066	3.22
DALRGLLPVLGQPIIRS	DRB1_0101	LLPVLGQPI	0.31403	4.59
DALRGLLPVLGQPIIRS	DRB1_0102	LLPVLGQPI	0.673044	1.86
DALRGLLPVLGQPIIRS	DRB1_0103	LLPVLGQPI	0.270762	4.76
DALRGLLPVLGQPIIRS	DRB1_0104	LLPVLGQPI	0.286512	2.22
DALRGLLPVLGQPIIRS	DRB1_0105	LLPVLGQPI	0.31403	4.59
DALRGLLPVLGQPIIRS	DRB1_0106	LLPVLGQPI	0.321202	1.95
DALRGLLPVLGQPIIRS	DRB1_0107	LLPVLGQPI	0.31403	4.59
DALRGLLPVLGQPIIRS	DRB1_0108	LLPVLGQPI	0.31403	4.59
DALRGLLPVLGQPIIRS	DRB1_0109	LLPVLGQPI	0.257274	4.02
DALRGLLPVLGQPIIRS	DRB1_0111	LLPVLGQPI	0.202796	4.15
DALRGLLPVLGQPIIRS	DRB1_0112	LLPVLGQPI	0.31403	4.59
DALRGLLPVLGQPIIRS	DRB1_0114	LLPVLGQPI	0.295158	4.13
DALRGLLPVLGQPIIRS	DRB1_0115	LLPVLGQPI	0.300794	3.86
DALRGLLPVLGQPIIRS	DRB1_0116	LLPVLGQPI	0.178338	4.89
DALRGLLPVLGQPIIRS	DRB1_0117	LLPVLGQPI	0.474252	3.45
DALRGLLPVLGQPIIRS	DRB1_0118	LLPVLGQPI	0.467947	3.72
DALRGLLPVLGQPIIRS	DRB1_0119	LLPVLGQPI	0.31403	4.59
DALRGLLPVLGQPIIRS	DRB1_0120	LLPVLGQPI	0.451451	2.26
DALRGLLPVLGQPIIRS	DRB1_0121	LLPVLGQPI	0.222947	4.39
DALRGLLPVLGQPIIRS	DRB1_0122	LLPVLGQPI	0.31403	4.59
DALRGLLPVLGQPIIRS	DRB1_0123	LLPVLGQPI	0.486294	1.65
DALRGLLPVLGQPIIRS	DRB1_0124	LLPVLGQPI	0.423264	4.04
DALRGLLPVLGQPIIRS	DRB1_0125	LLPVLGQPI	0.31403	4.59
DALRGLLPVLGQPIIRS	DRB1_0126	LLPVLGQPI	0.673044	1.86
DALRGLLPVLGQPIIRS	DRB1_0127	LLPVLGQPI	0.31403	4.59
DALRGLLPVLGQPIIRS	DRB1_0128	LLPVLGQPI	0.31403	4.59
DALRGLLPVLGQPIIRS	DRB1_0129	LLPVLGQPI	0.284794	3.79
DALRGLLPVLGQPIIRS	DRB1_0130	LLPVLGQPI	0.31403	4.59
DALRGLLPVLGQPIIRS	DRB1_0131	LLPVLGQPI	0.31403	4.59
DALRGLLPVLGQPIIRS	DRB1_0132	LLPVLGQPI	0.31403	4.59
DALRGLLPVLGQPIIRS	DRB1_0701	LLPVLGQPI	0.54271	1.78
DALRGLLPVLGQPIIRS	DRB1_0703	LLPVLGQPI	0.54271	1.78
DALRGLLPVLGQPIIRS	DRB1_0704	LLPVLGQPI	0.411315	1.87
DALRGLLPVLGQPIIRS	DRB1_0705	LLPVLGQPI	0.54271	1.78
DALRGLLPVLGQPIIRS	DRB1_0706	LLPVLGQPI	0.2639	3.03
DALRGLLPVLGQPIIRS	DRB1_0707	LLPVLGQPI	0.54271	1.78
DALRGLLPVLGQPIIRS	DRB1_0708	LLPVLGQPI	0.54271	1.78
DALRGLLPVLGQPIIRS	DRB1_0709	LLPVLGQPI	0.416192	2.03
DALRGLLPVLGQPIIRS	DRB1_0711	LLPVLGQPI	0.537116	1.72
DALRGLLPVLGQPIIRS	DRB1_0712	LLPVLGQPI	0.549439	1.79
DALRGLLPVLGQPIIRS	DRB1_0713	LLPVLGQPI	0.54271	1.78
DALRGLLPVLGQPIIRS	DRB1_0714	LLPVLGQPI	0.54271	1.78
DALRGLLPVLGQPIIRS	DRB1_0715	LLPVLGQPI	0.54271	1.78
DALRGLLPVLGQPIIRS	DRB1_0716	LLPVLGQPI	0.54271	1.78
DALRGLLPVLGQPIIRS	DRB1_0717	LLPVLGQPI	0.54271	1.78
DALRGLLPVLGQPIIRS	DRB1_0719	LLPVLGQPI	0.54271	1.78
DALRGLLPVLGQPIIRS	DRB1_1002	LRGLLPVLG	0.356718	3.83
DALRGLLPVLGQPIIRS	DRB1_1202	LLPVLGQPI	0.322925	4.51
DALRGLLPVLGQPIIRS	DRB1_1208	LLPVLGQPI	0.408371	3.57
DALRGLLPVLGQPIIRS	DRB1_1211	LLPVLGQPI	0.318065	4.78
DALRGLLPVLGQPIIRS	DRB1_1213	LLPVLGQPI	0.322925	4.51
DALRGLLPVLGQPIIRS	DRB1_1215	LLPVLGQPI	0.322925	4.51
DALRGLLPVLGQPIIRS	DRB1_1218	LLPVLGQPI	0.322925	4.51
DALRGLLPVLGQPIIRS	DRB1_1221	LLPVLGQPI	0.305938	4.27
DALRGLLPVLGQPIIRS	DRB1_1223	LLPVLGQPI	0.322925	4.51
DALRGLLPVLGQPIIRS	DRB1_1501	LLPVLGQPI	0.343117	3.37
DALRGLLPVLGQPIIRS	DRB1_1504	LLPVLGQPI	0.291197	3.16
DALRGLLPVLGQPIIRS	DRB1_1505	LLPVLGQPI	0.33672	3.14
DALRGLLPVLGQPIIRS	DRB1_1506	LLPVLGQPI	0.343117	3.37
DALRGLLPVLGQPIIRS	DRB1_1507	LLPVLGQPI	0.288682	3.31
DALRGLLPVLGQPIIRS	DRB1_1509	LLPVLGQPI	0.343117	3.37
DALRGLLPVLGQPIIRS	DRB1_1510	LLPVLGQPI	0.291505	4.89
DALRGLLPVLGQPIIRS	DRB1_1512	LLPVLGQPI	0.246202	4.08
DALRGLLPVLGQPIIRS	DRB1_1513	LLPVLGQPI	0.343117	3.37
DALRGLLPVLGQPIIRS	DRB1_1516	LLPVLGQPI	0.343117	3.37
DALRGLLPVLGQPIIRS	DRB1_1518	LLPVLGQPI	0.290741	3.39
DALRGLLPVLGQPIIRS	DRB1_1520	LLPVLGQPI	0.343117	3.37
DALRGLLPVLGQPIIRS	DRB1_1521	LLPVLGQPI	0.387429	2.52
DALRGLLPVLGQPIIRS	DRB1_1522	LLPVLGQPI	0.343117	3.37
DALRGLLPVLGQPIIRS	DRB1_1523	LLPVLGQPI	0.290056	4.97
DALRGLLPVLGQPIIRS	DRB1_1524	LLPVLGQPI	0.343117	3.37
DALRGLLPVLGQPIIRS	DRB1_1525	LLPVLGQPI	0.246149	3.87
DALRGLLPVLGQPIIRS	DRB1_1527	LLPVLGQPI	0.362299	4.39
DALRGLLPVLGQPIIRS	DRB1_1528	LLPVLGQPI	0.347711	3.48
DALRGLLPVLGQPIIRS	DRB1_1532	LLPVLGQPI	0.343117	3.37
DALRGLLPVLGQPIIRS	DRB1_1533	LLPVLGQPI	0.343117	3.37
DALRGLLPVLGQPIIRS	DRB1_1534	LLPVLGQPI	0.300693	4.39
DALRGLLPVLGQPIIRS	DRB1_1535	LLPVLGQPI	0.430125	3.01
DALRGLLPVLGQPIIRS	DRB1_1536	LLPVLGQPI	0.463829	3.12
DALRGLLPVLGQPIIRS	DRB1_1537	LLPVLGQPI	0.240831	3.4
DALRGLLPVLGQPIIRS	DRB1_1540	LLPVLGQPI	0.343117	3.37
DALRGLLPVLGQPIIRS	DRB1_1541	LLPVLGQPI	0.343117	3.37
DALRGLLPVLGQPIIRS	DRB1_1542	LLPVLGQPI	0.343117	3.37
DALRGLLPVLGQPIIRS	DRB1_1543	LLPVLGQPI	0.343117	3.37
DALRGLLPVLGQPIIRS	DRB1_1545	LLPVLGQPI	0.343117	3.37
DALRGLLPVLGQPIIRS	DRB1_1546	LLPVLGQPI	0.343117	3.37
DALRGLLPVLGQPIIRS	DRB1_1548	LLPVLGQPI	0.288682	3.31
DALRGLLPVLGQPIIRS	DRB1_1549	LLPVLGQPI	0.475482	2.83
DALRGLLPVLGQPIIRS	DRB1_1601	LLPVLGQPI	0.316343	4.21
DALRGLLPVLGQPIIRS	DRB1_1602	LLPVLGQPI	0.31028	3.97
DALRGLLPVLGQPIIRS	DRB1_1603	LLPVLGQPI	0.316343	4.21
DALRGLLPVLGQPIIRS	DRB1_1604	LLPVLGQPI	0.346707	3.9
DALRGLLPVLGQPIIRS	DRB1_1605	LLPVLGQPI	0.34597	3.85
DALRGLLPVLGQPIIRS	DRB1_1607	LLPVLGQPI	0.34597	3.85
DALRGLLPVLGQPIIRS	DRB1_1608	LLPVLGQPI	0.316343	4.21
DALRGLLPVLGQPIIRS	DRB1_1609	LLPVLGQPI	0.341311	4.53
DALRGLLPVLGQPIIRS	DRB1_1610	LLPVLGQPI	0.311358	4.7
DALRGLLPVLGQPIIRS	DRB1_1611	LLPVLGQPI	0.31028	3.97
DALRGLLPVLGQPIIRS	DRB1_1612	LLPVLGQPI	0.309669	4.17
DALRGLLPVLGQPIIRS	DRB1_1614	LLPVLGQPI	0.335637	3.75
DALRGLLPVLGQPIIRS	DRB1_1615	LLPVLGQPI	0.460516	1.53
DALRGLLPVLGQPIIRS	DRB1_1616	LLPVLGQPI	0.31028	3.97
DALRGLLPVLGQPIIRS	HLA-DPA10106-DPB17401	LLPVLGQPI	0.00717	3.26
DALRGLLPVLGQPIIRS	HLA-DPA10201-DPB17401	LLPVLGQPI	0.00717	3.26
DALRGLLPVLGQPIIRS	HLA-DPA10301-DPB17401	LLPVLGQPI	0.040469	3.26
DALRGLLPVLGQPIIRS	HLA-DPA10302-DPB17401	LLPVLGQPI	0.037249	3.77
DALRGLLPVLGQPIIRS	HLA-DPA10303-DPB17401	LLPVLGQPI	0.040469	3.26
DALRGLLPVLGQPIIRSIPQ	DRB4_0101	VLGQPIIRS	0.14474	3.95
DALRGLLPVLGQPIIRSIPQ	DRB4_0103	VLGQPIIRS	0.14474	3.95
DALRGLLPVLGQPIIRSIPQ	DRB4_0104	VLGQPIIRS	0.095001	4.36
DALRGLLPVLGQPIIRSIPQ	DRB4_0106	VLGQPIIRS	0.14474	3.95
DALRGLLPVLGQPIIRSIPQ	DRB4_0107	VLGQPIIRS	0.14474	3.95
DALRGLLPVLGQPIIRSIPQ	DRB4_0108	VLGQPIIRS	0.14474	3.95
DLPGRFVAESAEVLL	DRB1_0101	FVAESAEVL	0.958923	0.13
DLPGRFVAESAEVLL	DRB1_0102	FVAESAEVL	0.61546	2.33
DLPGRFVAESAEVLL	DRB1_0103	FVAESAEVL	0.61614	1
DLPGRFVAESAEVLL	DRB1_0104	FVAESAEVL	0.378845	1.38
DLPGRFVAESAEVLL	DRB1_0105	FVAESAEVL	0.958923	0.13
DLPGRFVAESAEVLL	DRB1_0106	FVAESAEVL	0.188044	4.63
DLPGRFVAESAEVLL	DRB1_0107	FVAESAEVL	0.958923	0.13
DLPGRFVAESAEVLL	DRB1_0108	FVAESAEVL	0.958923	0.13
DLPGRFVAESAEVLL	DRB1_0109	FVAESAEVL	0.671081	0.42
DLPGRFVAESAEVLL	DRB1_0110	FVAESAEVL	0.941831	0.08
DLPGRFVAESAEVLL	DRB1_0111	FVAESAEVL	0.881735	0.07
DLPGRFVAESAEVLL	DRB1_0112	FVAESAEVL	0.958923	0.13
DLPGRFVAESAEVLL	DRB1_0113	FVAESAEVL	0.645635	0.28
DLPGRFVAESAEVLL	DRB1_0114	FVAESAEVL	0.832865	0.14
DLPGRFVAESAEVLL	DRB1_0115	FVAESAEVL	0.683945	0.47
DLPGRFVAESAEVLL	DRB1_0116	FVAESAEVL	0.818753	0.02
DLPGRFVAESAEVLL	DRB1_0117	FVAESAEVL	0.923626	0.11
DLPGRFVAESAEVLL	DRB1_0118	FVAESAEVL	0.91362	0.27
DLPGRFVAESAEVLL	DRB1_0119	FVAESAEVL	0.958923	0.13
DLPGRFVAESAEVLL	DRB1_0120	FVAESAEVL	0.480876	2
DLPGRFVAESAEVLL	DRB1_0121	FVAESAEVL	0.676139	0.26
DLPGRFVAESAEVLL	DRB1_0122	FVAESAEVL	0.958923	0.13
DLPGRFVAESAEVLL	DRB1_0123	FVAESAEVL	0.325879	3.38
DLPGRFVAESAEVLL	DRB1_0124	FVAESAEVL	0.953822	0.17
DLPGRFVAESAEVLL	DRB1_0125	FVAESAEVL	0.958923	0.13
DLPGRFVAESAEVLL	DRB1_0126	FVAESAEVL	0.61546	2.33
DLPGRFVAESAEVLL	DRB1_0127	FVAESAEVL	0.958923	0.13
DLPGRFVAESAEVLL	DRB1_0128	FVAESAEVL	0.958923	0.13
DLPGRFVAESAEVLL	DRB1_0129	FVAESAEVL	0.84161	0.17
DLPGRFVAESAEVLL	DRB1_0130	FVAESAEVL	0.958923	0.13
DLPGRFVAESAEVLL	DRB1_0131	FVAESAEVL	0.958923	0.13
DLPGRFVAESAEVLL	DRB1_0132	FVAESAEVL	0.958923	0.13
DLPGRFVAESAEVLL	DRB1_0317	FVAESAEVL	0.241933	3.52
DLPGRFVAESAEVLL	DRB1_0327	FVAESAEVL	0.274134	4.29
DLPGRFVAESAEVLL	DRB1_0335	FVAESAEVL	0.241933	3.52
DLPGRFVAESAEVLL	DRB1_0338	FVAESAEVL	0.559207	1.82
DLPGRFVAESAEVLL	DRB1_0340	FVAESAEVL	0.250901	4.73
DLPGRFVAESAEVLL	DRB1_0341	FVAESAEVL	0.210373	4.49
DLPGRFVAESAEVLL	DRB1_0469	FVAESAEVL	0.229165	4.79
DLPGRFVAESAEVLL	DRB1_0701	FVAESAEVL	0.487671	2.2
DLPGRFVAESAEVLL	DRB1_0703	FVAESAEVL	0.487671	2.2
DLPGRFVAESAEVLL	DRB1_0704	FVAESAEVL	0.609788	0.48
DLPGRFVAESAEVLL	DRB1_0705	FVAESAEVL	0.487671	2.2
DLPGRFVAESAEVLL	DRB1_0706	FVAESAEVL	0.350181	1.76
DLPGRFVAESAEVLL	DRB1_0707	FVAESAEVL	0.487671	2.2
DLPGRFVAESAEVLL	DRB1_0708	FVAESAEVL	0.487671	2.2
DLPGRFVAESAEVLL	DRB1_0709	FVAESAEVL	0.37683	2.43
DLPGRFVAESAEVLL	DRB1_0711	FVAESAEVL	0.643102	0.89
DLPGRFVAESAEVLL	DRB1_0712	FVAESAEVL	0.498016	2.18
DLPGRFVAESAEVLL	DRB1_0713	FVAESAEVL	0.487671	2.2
DLPGRFVAESAEVLL	DRB1_0714	FVAESAEVL	0.487671	2.2
DLPGRFVAESAEVLL	DRB1_0715	FVAESAEVL	0.487671	2.2
DLPGRFVAESAEVLL	DRB1_0716	FVAESAEVL	0.487671	2.2
DLPGRFVAESAEVLL	DRB1_0717	FVAESAEVL	0.487671	2.2
DLPGRFVAESAEVLL	DRB1_0719	FVAESAEVL	0.487671	2.2
DLPGRFVAESAEVLL	DRB1_0819	FVAESAEVL	0.455541	3.22
DLPGRFVAESAEVLL	DRB1_0825	FVAESAEVL	0.396957	2.1
DLPGRFVAESAEVLL	DRB1_0834	FVAESAEVL	0.442383	3.58
DLPGRFVAESAEVLL	DRB1_0901	FVAESAEVL	0.366558	4.7
DLPGRFVAESAEVLL	DRB1_0904	FVAESAEVL	0.440048	2.45
DLPGRFVAESAEVLL	DRB1_0905	FVAESAEVL	0.501052	1.65
DLPGRFVAESAEVLL	DRB1_0907	FVAESAEVL	0.334498	3.68
DLPGRFVAESAEVLL	DRB1_0908	FVAESAEVL	0.300052	4.22
DLPGRFVAESAEVLL	DRB1_0909	FVAESAEVL	0.366558	4.7
DLPGRFVAESAEVLL	DRB1_1001	FVAESAEVL	0.617524	1.65
DLPGRFVAESAEVLL	DRB1_1003	FVAESAEVL	0.617524	1.65
DLPGRFVAESAEVLL	DRB1_1216	FVAESAEVL	0.274504	4.22
DLPGRFVAESAEVLL	DRB1_1222	FVAESAEVL	0.329864	1.76
DLPGRFVAESAEVLL	DRB1_1407	FVAESAEVL	0.291734	3.82
DLPGRFVAESAEVLL	DRB1_1446	FVAESAEVL	0.195534	4.67
DLPGRFVAESAEVLL	DRB1_1448	FVAESAEVL	0.526947	2.19
DLPGRFVAESAEVLL	DRB1_1449	FVAESAEVL	0.390132	2.8
DLPGRFVAESAEVLL	DRB1_1468	FVAESAEVL	0.340999	2.54
DLPGRFVAESAEVLL	DRB1_1493	FVAESAEVL	0.34388	1.36
DLPGRFVAESAEVLL	DRB1_1502	FVAESAEVL	0.360581	3.46
DLPGRFVAESAEVLL	DRB1_1508	FVAESAEVL	0.360581	3.46
DLPGRFVAESAEVLL	DRB1_1511	FVAESAEVL	0.409883	1.99
DLPGRFVAESAEVLL	DRB1_1514	FVAESAEVL	0.360581	3.46
DLPGRFVAESAEVLL	DRB1_1515	FVAESAEVL	0.339602	3.18
DLPGRFVAESAEVLL	DRB1_1519	FVAESAEVL	0.360581	3.46
DLPGRFVAESAEVLL	DRB1_1525	FVAESAEVL	0.249727	3.75
DLPGRFVAESAEVLL	DRB1_1526	FVAESAEVL	0.360581	3.46
DLPGRFVAESAEVLL	DRB1_1527	FVAESAEVL	0.647708	0.8
DLPGRFVAESAEVLL	DRB1_1529	FVAESAEVL	0.402504	2.03
DLPGRFVAESAEVLL	DRB1_1530	FVAESAEVL	0.36391	3.44
DLPGRFVAESAEVLL	DRB1_1531	FVAESAEVL	0.388706	2.77
DLPGRFVAESAEVLL	DRB1_1534	FVAESAEVL	0.650442	0.52
DLPGRFVAESAEVLL	DRB1_1538	FVAESAEVL	0.360581	3.46
DLPGRFVAESAEVLL	DRB1_1539	FVAESAEVL	0.360581	3.46
DLPGRFVAESAEVLL	DRB1_1544	FVAESAEVL	0.360581	3.46
DLPGRFVAESAEVLL	DRB1_1547	FVAESAEVL	0.360581	3.46
DLPGRFVAESAEVLL	DRB1_1601	FVAESAEVL	0.681805	0.86
DLPGRFVAESAEVLL	DRB1_1602	FVAESAEVL	0.658755	0.65
DLPGRFVAESAEVLL	DRB1_1603	FVAESAEVL	0.681805	0.86
DLPGRFVAESAEVLL	DRB1_1604	FVAESAEVL	0.54946	1.31
DLPGRFVAESAEVLL	DRB1_1605	FVAESAEVL	0.64557	0.82
DLPGRFVAESAEVLL	DRB1_1607	FVAESAEVL	0.64557	0.82
DLPGRFVAESAEVLL	DRB1_1608	FVAESAEVL	0.681805	0.86
DLPGRFVAESAEVLL	DRB1_1609	FVAESAEVL	0.557708	1.65
DLPGRFVAESAEVLL	DRB1_1610	FVAESAEVL	0.55075	1.26
DLPGRFVAESAEVLL	DRB1_1611	FVAESAEVL	0.658755	0.65
DLPGRFVAESAEVLL	DRB1_1612	FVAESAEVL	0.65045	0.67
DLPGRFVAESAEVLL	DRB1_1614	FVAESAEVL	0.646532	0.6
DLPGRFVAESAEVLL	DRB1_1616	FVAESAEVL	0.658755	0.65
DLPGRFVAESAEVLL	DRB3_0101	FVAESAEVL	0.320167	1.64
DLPGRFVAESAEVLL	DRB3_0104	FVAESAEVL	0.320167	1.64
DLPGRFVAESAEVLL	DRB3_0105	FVAESAEVL	0.361431	1.61
DLPGRFVAESAEVLL	DRB3_0108	FVAESAEVL	0.320167	1.64
DLPGRFVAESAEVLL	DRB3_0109	FVAESAEVL	0.446784	0.68
DLPGRFVAESAEVLL	DRB3_0111	FVAESAEVL	0.320167	1.64
DLPGRFVAESAEVLL	DRB3_0112	FVAESAEVL	0.320167	1.64
DLPGRFVAESAEVLL	DRB3_0113	FVAESAEVL	0.320167	1.64
DLPGRFVAESAEVLL	DRB3_0114	FVAESAEVL	0.436266	1.84
DLPGRFVAESAEVLL	DRB3_0202	FVAESAEVL	0.206306	2.38
DLPGRFVAESAEVLL	DRB3_0205	FVAESAEVL	0.261729	2.22
DLPGRFVAESAEVLL	DRB3_0209	FVAESAEVL	0.543794	0.82
DLPGRFVAESAEVLL	DRB3_0210	FVAESAEVL	0.206306	2.38
DLPGRFVAESAEVLL	DRB3_0211	FVAESAEVL	0.268776	2.28
DLPGRFVAESAEVLL	DRB3_0212	FVAESAEVL	0.229808	1.99
DLPGRFVAESAEVLL	DRB3_0213	FVAESAEVL	0.27281	1.24
DLPGRFVAESAEVLL	DRB3_0214	FVAESAEVL	0.107111	4.04
DLPGRFVAESAEVLL	DRB3_0215	FVAESAEVL	0.261076	2.49
DLPGRFVAESAEVLL	DRB3_0216	FVAESAEVL	0.35744	1.28
DLPGRFVAESAEVLL	DRB3_0217	FVAESAEVL	0.103957	2.41
DLPGRFVAESAEVLL	DRB3_0218	FVAESAEVL	0.206306	2.38
DLPGRFVAESAEVLL	DRB3_0219	FVAESAEVL	0.224995	2.43
DLPGRFVAESAEVLL	DRB3_0220	FVAESAEVL	0.206306	2.38
DLPGRFVAESAEVLL	DRB3_0221	FVAESAEVL	0.543794	0.82
DLPGRFVAESAEVLL	DRB3_0222	FVAESAEVL	0.224995	2.43
DLPGRFVAESAEVLL	DRB3_0223	FVAESAEVL	0.206306	2.38
DLPGRFVAESAEVLL	DRB3_0225	FVAESAEVL	0.206306	2.38
DLPGRFVAESAEVLL	DRB3_0303	FVAESAEVL	0.667986	0.96
DLPGRFVAESAEVLL	DRB5_0101	FVAESAEVL	0.227784	3.79
DLPGRFVAESAEVLL	DRB5_0105	FVAESAEVL	0.227784	3.79
DLPGRFVAESAEVLL	DRB5_0111	FVAESAEVL	0.185524	3.75
DLPGRFVAESAEVLL	DRB5_0112	FVAESAEVL	0.170719	4.22
DLPGRFVAESAEVLL	DRB5_0113	FVAESAEVL	0.227784	3.79
DLPGRFVAESAEVLL	DRB5_0114	FVAESAEVL	0.227784	3.79
DLPGRFVAESAEVLL	HLA-DPA10103-DPB10101	FVAESAEVL	0.286901	2.15
DLPGRFVAESAEVLL	HLA-DPA10103-DPB10301	RFVAESAEV	0.407069	2.65
DLPGRFVAESAEVLL	HLA-DPA10103-DPB10401	FVAESAEVL	0.159617	1.63
DLPGRFVAESAEVLL	HLA-DPA10103-DPB10402	FVAESAEVL	0.078444	2.49
DLPGRFVAESAEVLL	HLA-DPA10103-DPB10901	RFVAESAEV	0.32225	2.78
DLPGRFVAESAEVLL	HLA-DPA10103-DPB110001	FVAESAEVL	0.087028	2.53
DLPGRFVAESAEVLL	HLA-DPA10103-DPB11001	RFVAESAEV	0.174506	4.1
DLPGRFVAESAEVLL	HLA-DPA10103-DPB110201	FVAESAEVL	0.203379	3.26
DLPGRFVAESAEVLL	HLA-DPA10103-DPB110301	FVAESAEVL	0.338784	4.23
DLPGRFVAESAEVLL	HLA-DPA10103-DPB110401	RFVAESAEV	0.407069	2.65
DLPGRFVAESAEVLL	HLA-DPA10103-DPB110501	FVAESAEVL	0.078444	2.49
DLPGRFVAESAEVLL	HLA-DPA10103-DPB110701	FVAESAEVL	0.187274	2.43
DLPGRFVAESAEVLL	HLA-DPA10103-DPB110801	FVAESAEVL	0.080819	2.16
DLPGRFVAESAEVLL	HLA-DPA10103-DPB110901	FVAESAEVL	0.090754	2.8
DLPGRFVAESAEVLL	HLA-DPA10103-DPB111001	FVAESAEVL	0.187274	2.43
DLPGRFVAESAEVLL	HLA-DPA10103-DPB11101	RFVAESAEV	0.20013	2.54
DLPGRFVAESAEVLL	HLA-DPA10103-DPB111101	RFVAESAEV	0.407069	2.65
DLPGRFVAESAEVLL	HLA-DPA10103-DPB111201	FVAESAEVL	0.159617	1.63
DLPGRFVAESAEVLL	HLA-DPA10103-DPB111301	FVAESAEVL	0.090754	2.8
DLPGRFVAESAEVLL	HLA-DPA10103-DPB111401	RFVAESAEV	0.347593	2.72
DLPGRFVAESAEVLL	HLA-DPA10103-DPB111601	FVAESAEVL	0.078444	2.49
DLPGRFVAESAEVLL	HLA-DPA10103-DPB111701	FVAESAEVL	0.189934	1
DLPGRFVAESAEVLL	HLA-DPA10103-DPB111801	FVAESAEVL	0.286901	2.15
DLPGRFVAESAEVLL	HLA-DPA10103-DPB111901	RFVAESAEV	0.292086	2.4
DLPGRFVAESAEVLL	HLA-DPA10103-DPB112101	FVAESAEVL	0.159617	1.63
DLPGRFVAESAEVLL	HLA-DPA10103-DPB112401	RFVAESAEV	0.407069	2.65
DLPGRFVAESAEVLL	HLA-DPA10103-DPB112501	RFVAESAEV	0.288773	1.54
DLPGRFVAESAEVLL	HLA-DPA10103-DPB112601	FVAESAEVL	0.159617	1.63
DLPGRFVAESAEVLL	HLA-DPA10103-DPB112701	FVAESAEVL	0.356124	0.65
DLPGRFVAESAEVLL	HLA-DPA10103-DPB112801	FVAESAEVL	0.159617	1.63
DLPGRFVAESAEVLL	HLA-DPA10103-DPB112901	FVAESAEVL	0.130149	0.63
DLPGRFVAESAEVLL	HLA-DPA10103-DPB113001	RFVAESAEV	0.381641	3.79
DLPGRFVAESAEVLL	HLA-DPA10103-DPB11301	FVAESAEVL	0.187274	2.43
DLPGRFVAESAEVLL	HLA-DPA10103-DPB113101	RFVAESAEV	0.228015	4.97
DLPGRFVAESAEVLL	HLA-DPA10103-DPB113201	RFVAESAEV	0.428068	2.43
DLPGRFVAESAEVLL	HLA-DPA10103-DPB113301	FVAESAEVL	0.187274	2.43
DLPGRFVAESAEVLL	HLA-DPA10103-DPB113401	FVAESAEVL	0.159617	1.63
DLPGRFVAESAEVLL	HLA-DPA10103-DPB11401	RFVAESAEV	0.514148	1.62
DLPGRFVAESAEVLL	HLA-DPA10103-DPB11501	FVAESAEVL	0.078519	3.7
DLPGRFVAESAEVLL	HLA-DPA10103-DPB11701	RFVAESAEV	0.228015	4.97
DLPGRFVAESAEVLL	HLA-DPA10103-DPB12001	RFVAESAEV	0.381641	3.79
DLPGRFVAESAEVLL	HLA-DPA10103-DPB12101	RFVAESAEV	0.218794	4.52
DLPGRFVAESAEVLL	HLA-DPA10103-DPB12301	FVAESAEVL	0.159617	1.63
DLPGRFVAESAEVLL	HLA-DPA10103-DPB12401	FVAESAEVL	0.087028	2.53
DLPGRFVAESAEVLL	HLA-DPA10103-DPB12501	RFVAESAEV	0.407069	2.65
DLPGRFVAESAEVLL	HLA-DPA10103-DPB12601	RFVAESAEV	0.288773	1.54
DLPGRFVAESAEVLL	HLA-DPA10103-DPB12701	RFVAESAEV	0.323781	1.94
DLPGRFVAESAEVLL	HLA-DPA10103-DPB12901	RFVAESAEV	0.167564	4.54
DLPGRFVAESAEVLL	HLA-DPA10103-DPB13001	RFVAESAEV	0.218794	4.52
DLPGRFVAESAEVLL	HLA-DPA10103-DPB13101	FVAESAEVL	0.236802	3.38
DLPGRFVAESAEVLL	HLA-DPA10103-DPB13301	FVAESAEVL	0.261515	3.24
DLPGRFVAESAEVLL	HLA-DPA10103-DPB13401	FVAESAEVL	0.075071	3.24
DLPGRFVAESAEVLL	HLA-DPA10103-DPB13501	RFVAESAEV	0.428068	2.43
DLPGRFVAESAEVLL	HLA-DPA10103-DPB13601	RFVAESAEV	0.391027	3.09
DLPGRFVAESAEVLL	HLA-DPA10103-DPB13701	RFVAESAEV	0.174506	4.1
DLPGRFVAESAEVLL	HLA-DPA10103-DPB13901	FVAESAEVL	0.159617	1.63
DLPGRFVAESAEVLL	HLA-DPA10103-DPB14001	FVAESAEVL	0.062056	3.64
DLPGRFVAESAEVLL	HLA-DPA10103-DPB14401	RFVAESAEV	0.167564	4.54
DLPGRFVAESAEVLL	HLA-DPA10103-DPB14501	RFVAESAEV	0.407069	2.65
DLPGRFVAESAEVLL	HLA-DPA10103-DPB14901	FVAESAEVL	0.078444	2.49
DLPGRFVAESAEVLL	HLA-DPA10103-DPB15101	FVAESAEVL	0.078444	2.49
DLPGRFVAESAEVLL	HLA-DPA10103-DPB15201	RFVAESAEV	0.246579	2.04
DLPGRFVAESAEVLL	HLA-DPA10103-DPB15401	RFVAESAEV	0.155673	4.27
DLPGRFVAESAEVLL	HLA-DPA10103-DPB15501	FVAESAEVL	0.264472	2.26
DLPGRFVAESAEVLL	HLA-DPA10103-DPB15601	RFVAESAEV	0.246579	2.04
DLPGRFVAESAEVLL	HLA-DPA10103-DPB15801	FVAESAEVL	0.264472	2.26
DLPGRFVAESAEVLL	HLA-DPA10103-DPB15901	FVAESAEVL	0.080819	2.16
DLPGRFVAESAEVLL	HLA-DPA10103-DPB16001	FVAESAEVL	0.125777	2.17
DLPGRFVAESAEVLL	HLA-DPA10103-DPB16201	FVAESAEVL	0.062056	3.64
DLPGRFVAESAEVLL	HLA-DPA10103-DPB16301	FVAESAEVL	0.228784	3.15
DLPGRFVAESAEVLL	HLA-DPA10103-DPB16501	FVAESAEVL	0.204924	3.42
DLPGRFVAESAEVLL	HLA-DPA10103-DPB16601	FVAESAEVL	0.164276	0.25
DLPGRFVAESAEVLL	HLA-DPA10103-DPB16701	RFVAESAEV	0.246579	2.04
DLPGRFVAESAEVLL	HLA-DPA10103-DPB16901	RFVAESAEV	0.305904	3.6
DLPGRFVAESAEVLL	HLA-DPA10103-DPB17001	RFVAESAEV	0.407069	2.65
DLPGRFVAESAEVLL	HLA-DPA10103-DPB17101	FVAESAEVL	0.261515	3.24
DLPGRFVAESAEVLL	HLA-DPA10103-DPB17201	FVAESAEVL	0.15643	1.37
DLPGRFVAESAEVLL	HLA-DPA10103-DPB17301	FVAESAEVL	0.086457	2.28
DLPGRFVAESAEVLL	HLA-DPA10103-DPB17401	FVAESAEVL	0.033475	2.25
DLPGRFVAESAEVLL	HLA-DPA10103-DPB17501	FVAESAEVL	0.09038	2.41
DLPGRFVAESAEVLL	HLA-DPA10103-DPB17601	RFVAESAEV	0.407069	2.65
DLPGRFVAESAEVLL	HLA-DPA10103-DPB17701	FVAESAEVL	0.078444	2.49
DLPGRFVAESAEVLL	HLA-DPA10103-DPB17801	RFVAESAEV	0.407069	2.65
DLPGRFVAESAEVLL	HLA-DPA10103-DPB17901	RFVAESAEV	0.428068	2.43
DLPGRFVAESAEVLL	HLA-DPA10103-DPB18001	FVAESAEVL	0.078444	2.49
DLPGRFVAESAEVLL	HLA-DPA10103-DPB18201	FVAESAEVL	0.078444	2.49
DLPGRFVAESAEVLL	HLA-DPA10103-DPB18301	FVAESAEVL	0.060833	2.1
DLPGRFVAESAEVLL	HLA-DPA10103-DPB18501	RFVAESAEV	0.323781	1.94
DLPGRFVAESAEVLL	HLA-DPA10103-DPB18601	FVAESAEVL	0.090754	2.8
DLPGRFVAESAEVLL	HLA-DPA10103-DPB18701	RFVAESAEV	0.281731	2.39
DLPGRFVAESAEVLL	HLA-DPA10103-DPB18801	RFVAESAEV	0.174506	4.1
DLPGRFVAESAEVLL	HLA-DPA10103-DPB18901	FVAESAEVL	0.329023	1.91
DLPGRFVAESAEVLL	HLA-DPA10103-DPB19001	FVAESAEVL	0.286901	2.15
DLPGRFVAESAEVLL	HLA-DPA10103-DPB19101	RFVAESAEV	0.381641	3.79
DLPGRFVAESAEVLL	HLA-DPA10103-DPB19201	RFVAESAEV	0.407069	2.65
DLPGRFVAESAEVLL	HLA-DPA10103-DPB19301	RFVAESAEV	0.228015	4.97
DLPGRFVAESAEVLL	HLA-DPA10103-DPB19401	FVAESAEVL	0.078444	2.49
DLPGRFVAESAEVLL	HLA-DPA10103-DPB19501	FVAESAEVL	0.260421	3.08
DLPGRFVAESAEVLL	HLA-DPA10103-DPB19601	FVAESAEVL	0.159617	1.63
DLPGRFVAESAEVLL	HLA-DPA10103-DPB19801	RFVAESAEV	0.447178	3.14
DLPGRFVAESAEVLL	HLA-DPA10103-DPB19901	FVAESAEVL	0.191965	0.85
DLPGRFVAESAEVLL	HLA-DPA10104-DPB10101	FVAESAEVL	0.286901	2.15
DLPGRFVAESAEVLL	HLA-DPA10104-DPB10301	RFVAESAEV	0.407069	2.65
DLPGRFVAESAEVLL	HLA-DPA10104-DPB10401	FVAESAEVL	0.159617	1.63
DLPGRFVAESAEVLL	HLA-DPA10104-DPB10402	FVAESAEVL	0.078444	2.49
DLPGRFVAESAEVLL	HLA-DPA10104-DPB10901	RFVAESAEV	0.32225	2.78
DLPGRFVAESAEVLL	HLA-DPA10104-DPB110001	FVAESAEVL	0.087028	2.53
DLPGRFVAESAEVLL	HLA-DPA10104-DPB11001	RFVAESAEV	0.174506	4.1
DLPGRFVAESAEVLL	HLA-DPA10104-DPB110201	FVAESAEVL	0.203379	3.26
DLPGRFVAESAEVLL	HLA-DPA10104-DPB110301	FVAESAEVL	0.338784	4.23
DLPGRFVAESAEVLL	HLA-DPA10104-DPB110401	RFVAESAEV	0.407069	2.65
DLPGRFVAESAEVLL	HLA-DPA10104-DPB110501	FVAESAEVL	0.078444	2.49
DLPGRFVAESAEVLL	HLA-DPA10104-DPB110701	FVAESAEVL	0.187274	2.43
DLPGRFVAESAEVLL	HLA-DPA10104-DPB110801	FVAESAEVL	0.080819	2.16
DLPGRFVAESAEVLL	HLA-DPA10104-DPB110901	FVAESAEVL	0.090754	2.8
DLPGRFVAESAEVLL	HLA-DPA10104-DPB111001	FVAESAEVL	0.187274	2.43
DLPGRFVAESAEVLL	HLA-DPA10104-DPB11101	RFVAESAEV	0.20013	2.54
DLPGRFVAESAEVLL	HLA-DPA10104-DPB111101	RFVAESAEV	0.407069	2.65
DLPGRFVAESAEVLL	HLA-DPA10104-DPB111201	FVAESAEVL	0.159617	1.63
DLPGRFVAESAEVLL	HLA-DPA10104-DPB111301	FVAESAEVL	0.090754	2.8
DLPGRFVAESAEVLL	HLA-DPA10104-DPB111401	RFVAESAEV	0.347593	2.72
DLPGRFVAESAEVLL	HLA-DPA10104-DPB111601	FVAESAEVL	0.078444	2.49
DLPGRFVAESAEVLL	HLA-DPA10104-DPB111701	FVAESAEVL	0.189934	1
DLPGRFVAESAEVLL	HLA-DPA10104-DPB111801	FVAESAEVL	0.286901	2.15
DLPGRFVAESAEVLL	HLA-DPA10104-DPB111901	RFVAESAEV	0.292086	2.4
DLPGRFVAESAEVLL	HLA-DPA10104-DPB112101	FVAESAEVL	0.159617	1.63
DLPGRFVAESAEVLL	HLA-DPA10104-DPB112401	RFVAESAEV	0.407069	2.65
DLPGRFVAESAEVLL	HLA-DPA10104-DPB112501	RFVAESAEV	0.288773	1.54
DLPGRFVAESAEVLL	HLA-DPA10104-DPB112601	FVAESAEVL	0.159617	1.63
DLPGRFVAESAEVLL	HLA-DPA10104-DPB112701	FVAESAEVL	0.356124	0.65
DLPGRFVAESAEVLL	HLA-DPA10104-DPB112801	FVAESAEVL	0.159617	1.63
DLPGRFVAESAEVLL	HLA-DPA10104-DPB112901	FVAESAEVL	0.130149	0.63
DLPGRFVAESAEVLL	HLA-DPA10104-DPB113001	RFVAESAEV	0.381641	3.79
DLPGRFVAESAEVLL	HLA-DPA10104-DPB11301	FVAESAEVL	0.187274	2.43
DLPGRFVAESAEVLL	HLA-DPA10104-DPB113101	RFVAESAEV	0.228015	4.97
DLPGRFVAESAEVLL	HLA-DPA10104-DPB113201	RFVAESAEV	0.428068	2.43
DLPGRFVAESAEVLL	HLA-DPA10104-DPB113301	FVAESAEVL	0.187274	2.43
DLPGRFVAESAEVLL	HLA-DPA10104-DPB113401	FVAESAEVL	0.159617	1.63
DLPGRFVAESAEVLL	HLA-DPA10104-DPB11401	RFVAESAEV	0.514148	1.62
DLPGRFVAESAEVLL	HLA-DPA10104-DPB11501	FVAESAEVL	0.078519	3.7
DLPGRFVAESAEVLL	HLA-DPA10104-DPB11701	RFVAESAEV	0.228015	4.97
DLPGRFVAESAEVLL	HLA-DPA10104-DPB12001	RFVAESAEV	0.381641	3.79
DLPGRFVAESAEVLL	HLA-DPA10104-DPB12101	RFVAESAEV	0.218794	4.52
DLPGRFVAESAEVLL	HLA-DPA10104-DPB12301	FVAESAEVL	0.159617	1.63
DLPGRFVAESAEVLL	HLA-DPA10104-DPB12401	FVAESAEVL	0.087028	2.53
DLPGRFVAESAEVLL	HLA-DPA10104-DPB12501	RFVAESAEV	0.407069	2.65
DLPGRFVAESAEVLL	HLA-DPA10104-DPB12601	RFVAESAEV	0.288773	1.54
DLPGRFVAESAEVLL	HLA-DPA10104-DPB12701	RFVAESAEV	0.323781	1.94
DLPGRFVAESAEVLL	HLA-DPA10104-DPB12901	RFVAESAEV	0.167564	4.54
DLPGRFVAESAEVLL	HLA-DPA10104-DPB13001	RFVAESAEV	0.218794	4.52
DLPGRFVAESAEVLL	HLA-DPA10104-DPB13101	FVAESAEVL	0.236802	3.38
DLPGRFVAESAEVLL	HLA-DPA10104-DPB13301	FVAESAEVL	0.261515	3.24
DLPGRFVAESAEVLL	HLA-DPA10104-DPB13401	FVAESAEVL	0.075071	3.24
DLPGRFVAESAEVLL	HLA-DPA10104-DPB13501	RFVAESAEV	0.428068	2.43
DLPGRFVAESAEVLL	HLA-DPA10104-DPB13601	RFVAESAEV	0.391027	3.09
DLPGRFVAESAEVLL	HLA-DPA10104-DPB13701	RFVAESAEV	0.174506	4.1
DLPGRFVAESAEVLL	HLA-DPA10104-DPB13901	FVAESAEVL	0.159617	1.63
DLPGRFVAESAEVLL	HLA-DPA10104-DPB14001	FVAESAEVL	0.062056	3.64
DLPGRFVAESAEVLL	HLA-DPA10104-DPB14401	RFVAESAEV	0.167564	4.54
DLPGRFVAESAEVLL	HLA-DPA10104-DPB14501	RFVAESAEV	0.407069	2.65
DLPGRFVAESAEVLL	HLA-DPA10104-DPB14901	FVAESAEVL	0.078444	2.49
DLPGRFVAESAEVLL	HLA-DPA10104-DPB15101	FVAESAEVL	0.078444	2.49
DLPGRFVAESAEVLL	HLA-DPA10104-DPB15201	RFVAESAEV	0.246579	2.04
DLPGRFVAESAEVLL	HLA-DPA10104-DPB15401	RFVAESAEV	0.155673	4.27
DLPGRFVAESAEVLL	HLA-DPA10104-DPB15501	FVAESAEVL	0.264472	2.26
DLPGRFVAESAEVLL	HLA-DPA10104-DPB15601	RFVAESAEV	0.246579	2.04
DLPGRFVAESAEVLL	HLA-DPA10104-DPB15801	FVAESAEVL	0.264472	2.26
DLPGRFVAESAEVLL	HLA-DPA10104-DPB15901	FVAESAEVL	0.080819	2.16
DLPGRFVAESAEVLL	HLA-DPA10104-DPB16001	FVAESAEVL	0.125777	2.17
DLPGRFVAESAEVLL	HLA-DPA10104-DPB16201	FVAESAEVL	0.062056	3.64
DLPGRFVAESAEVLL	HLA-DPA10104-DPB16301	FVAESAEVL	0.228784	3.15
DLPGRFVAESAEVLL	HLA-DPA10104-DPB16501	FVAESAEVL	0.204924	3.42
DLPGRFVAESAEVLL	HLA-DPA10104-DPB16601	FVAESAEVL	0.164276	0.25
DLPGRFVAESAEVLL	HLA-DPA10104-DPB16701	RFVAESAEV	0.246579	2.04
DLPGRFVAESAEVLL	HLA-DPA10104-DPB16901	RFVAESAEV	0.305904	3.6
DLPGRFVAESAEVLL	HLA-DPA10104-DPB17001	RFVAESAEV	0.407069	2.65
DLPGRFVAESAEVLL	HLA-DPA10104-DPB17101	FVAESAEVL	0.261515	3.24
DLPGRFVAESAEVLL	HLA-DPA10104-DPB17201	FVAESAEVL	0.15643	1.37
DLPGRFVAESAEVLL	HLA-DPA10104-DPB17301	FVAESAEVL	0.086457	2.28
DLPGRFVAESAEVLL	HLA-DPA10104-DPB17401	FVAESAEVL	0.033475	2.25
DLPGRFVAESAEVLL	HLA-DPA10104-DPB17501	FVAESAEVL	0.09038	2.41
DLPGRFVAESAEVLL	HLA-DPA10104-DPB17601	RFVAESAEV	0.407069	2.65
DLPGRFVAESAEVLL	HLA-DPA10104-DPB17701	FVAESAEVL	0.078444	2.49
DLPGRFVAESAEVLL	HLA-DPA10104-DPB17801	RFVAESAEV	0.407069	2.65
DLPGRFVAESAEVLL	HLA-DPA10104-DPB17901	RFVAESAEV	0.428068	2.43
DLPGRFVAESAEVLL	HLA-DPA10104-DPB18001	FVAESAEVL	0.078444	2.49
DLPGRFVAESAEVLL	HLA-DPA10104-DPB18201	FVAESAEVL	0.078444	2.49
DLPGRFVAESAEVLL	HLA-DPA10104-DPB18301	FVAESAEVL	0.060833	2.1
DLPGRFVAESAEVLL	HLA-DPA10104-DPB18501	RFVAESAEV	0.323781	1.94
DLPGRFVAESAEVLL	HLA-DPA10104-DPB18601	FVAESAEVL	0.090754	2.8
DLPGRFVAESAEVLL	HLA-DPA10104-DPB18701	RFVAESAEV	0.281731	2.39
DLPGRFVAESAEVLL	HLA-DPA10104-DPB18801	RFVAESAEV	0.174506	4.1
DLPGRFVAESAEVLL	HLA-DPA10104-DPB18901	FVAESAEVL	0.329023	1.91
DLPGRFVAESAEVLL	HLA-DPA10104-DPB19001	FVAESAEVL	0.286901	2.15
DLPGRFVAESAEVLL	HLA-DPA10104-DPB19101	RFVAESAEV	0.381641	3.79
DLPGRFVAESAEVLL	HLA-DPA10104-DPB19201	RFVAESAEV	0.407069	2.65
DLPGRFVAESAEVLL	HLA-DPA10104-DPB19301	RFVAESAEV	0.228015	4.97
DLPGRFVAESAEVLL	HLA-DPA10104-DPB19401	FVAESAEVL	0.078444	2.49
DLPGRFVAESAEVLL	HLA-DPA10104-DPB19501	FVAESAEVL	0.260421	3.08
DLPGRFVAESAEVLL	HLA-DPA10104-DPB19601	FVAESAEVL	0.159617	1.63
DLPGRFVAESAEVLL	HLA-DPA10104-DPB19801	RFVAESAEV	0.447178	3.14
DLPGRFVAESAEVLL	HLA-DPA10104-DPB19901	FVAESAEVL	0.191965	0.85
DLPGRFVAESAEVLL	HLA-DPA10105-DPB10101	FVAESAEVL	0.286901	2.15
DLPGRFVAESAEVLL	HLA-DPA10105-DPB10301	RFVAESAEV	0.407069	2.65
DLPGRFVAESAEVLL	HLA-DPA10105-DPB10401	FVAESAEVL	0.159617	1.63
DLPGRFVAESAEVLL	HLA-DPA10105-DPB10402	FVAESAEVL	0.078444	2.49
DLPGRFVAESAEVLL	HLA-DPA10105-DPB10901	RFVAESAEV	0.32225	2.78
DLPGRFVAESAEVLL	HLA-DPA10105-DPB110001	FVAESAEVL	0.087028	2.53
DLPGRFVAESAEVLL	HLA-DPA10105-DPB11001	RFVAESAEV	0.174506	4.1
DLPGRFVAESAEVLL	HLA-DPA10105-DPB110201	FVAESAEVL	0.203379	3.26
DLPGRFVAESAEVLL	HLA-DPA10105-DPB110301	FVAESAEVL	0.338784	4.23
DLPGRFVAESAEVLL	HLA-DPA10105-DPB110401	RFVAESAEV	0.407069	2.65
DLPGRFVAESAEVLL	HLA-DPA10105-DPB110501	FVAESAEVL	0.078444	2.49
DLPGRFVAESAEVLL	HLA-DPA10105-DPB110701	FVAESAEVL	0.187274	2.43
DLPGRFVAESAEVLL	HLA-DPA10105-DPB110801	FVAESAEVL	0.080819	2.16
DLPGRFVAESAEVLL	HLA-DPA10105-DPB110901	FVAESAEVL	0.090754	2.8
DLPGRFVAESAEVLL	HLA-DPA10105-DPB111001	FVAESAEVL	0.187274	2.43
DLPGRFVAESAEVLL	HLA-DPA10105-DPB11101	RFVAESAEV	0.20013	2.54
DLPGRFVAESAEVLL	HLA-DPA10105-DPB111101	RFVAESAEV	0.407069	2.65
DLPGRFVAESAEVLL	HLA-DPA10105-DPB111201	FVAESAEVL	0.159617	1.63
DLPGRFVAESAEVLL	HLA-DPA10105-DPB111301	FVAESAEVL	0.090754	2.8
DLPGRFVAESAEVLL	HLA-DPA10105-DPB111401	RFVAESAEV	0.347593	2.72
DLPGRFVAESAEVLL	HLA-DPA10105-DPB111601	FVAESAEVL	0.078444	2.49
DLPGRFVAESAEVLL	HLA-DPA10105-DPB111701	FVAESAEVL	0.189934	1
DLPGRFVAESAEVLL	HLA-DPA10105-DPB111801	FVAESAEVL	0.286901	2.15
DLPGRFVAESAEVLL	HLA-DPA10105-DPB111901	RFVAESAEV	0.292086	2.4
DLPGRFVAESAEVLL	HLA-DPA10105-DPB112101	FVAESAEVL	0.159617	1.63
DLPGRFVAESAEVLL	HLA-DPA10105-DPB112401	RFVAESAEV	0.407069	2.65
DLPGRFVAESAEVLL	HLA-DPA10105-DPB112501	RFVAESAEV	0.288773	1.54
DLPGRFVAESAEVLL	HLA-DPA10105-DPB112601	FVAESAEVL	0.159617	1.63
DLPGRFVAESAEVLL	HLA-DPA10105-DPB112701	FVAESAEVL	0.356124	0.65
DLPGRFVAESAEVLL	HLA-DPA10105-DPB112801	FVAESAEVL	0.159617	1.63
DLPGRFVAESAEVLL	HLA-DPA10105-DPB112901	FVAESAEVL	0.130149	0.63
DLPGRFVAESAEVLL	HLA-DPA10105-DPB113001	RFVAESAEV	0.381641	3.79
DLPGRFVAESAEVLL	HLA-DPA10105-DPB11301	FVAESAEVL	0.187274	2.43
DLPGRFVAESAEVLL	HLA-DPA10105-DPB113101	RFVAESAEV	0.228015	4.97
DLPGRFVAESAEVLL	HLA-DPA10105-DPB113201	RFVAESAEV	0.428068	2.43
DLPGRFVAESAEVLL	HLA-DPA10105-DPB113301	FVAESAEVL	0.187274	2.43
DLPGRFVAESAEVLL	HLA-DPA10105-DPB113401	FVAESAEVL	0.159617	1.63
DLPGRFVAESAEVLL	HLA-DPA10105-DPB11401	RFVAESAEV	0.514148	1.62
DLPGRFVAESAEVLL	HLA-DPA10105-DPB11501	FVAESAEVL	0.078519	3.7
DLPGRFVAESAEVLL	HLA-DPA10105-DPB11701	RFVAESAEV	0.228015	4.97
DLPGRFVAESAEVLL	HLA-DPA10105-DPB12001	RFVAESAEV	0.381641	3.79
DLPGRFVAESAEVLL	HLA-DPA10105-DPB12101	RFVAESAEV	0.218794	4.52
DLPGRFVAESAEVLL	HLA-DPA10105-DPB12301	FVAESAEVL	0.159617	1.63
DLPGRFVAESAEVLL	HLA-DPA10105-DPB12401	FVAESAEVL	0.087028	2.53
DLPGRFVAESAEVLL	HLA-DPA10105-DPB12501	RFVAESAEV	0.407069	2.65
DLPGRFVAESAEVLL	HLA-DPA10105-DPB12601	RFVAESAEV	0.288773	1.54
DLPGRFVAESAEVLL	HLA-DPA10105-DPB12701	RFVAESAEV	0.323781	1.94
DLPGRFVAESAEVLL	HLA-DPA10105-DPB12901	RFVAESAEV	0.167564	4.54
DLPGRFVAESAEVLL	HLA-DPA10105-DPB13001	RFVAESAEV	0.218794	4.52
DLPGRFVAESAEVLL	HLA-DPA10105-DPB13101	FVAESAEVL	0.236802	3.38
DLPGRFVAESAEVLL	HLA-DPA10105-DPB13301	FVAESAEVL	0.261515	3.24
DLPGRFVAESAEVLL	HLA-DPA10105-DPB13401	FVAESAEVL	0.075071	3.24
DLPGRFVAESAEVLL	HLA-DPA10105-DPB13501	RFVAESAEV	0.428068	2.43
DLPGRFVAESAEVLL	HLA-DPA10105-DPB13601	RFVAESAEV	0.391027	3.09
DLPGRFVAESAEVLL	HLA-DPA10105-DPB13701	RFVAESAEV	0.174506	4.1
DLPGRFVAESAEVLL	HLA-DPA10105-DPB13901	FVAESAEVL	0.159617	1.63
DLPGRFVAESAEVLL	HLA-DPA10105-DPB14001	FVAESAEVL	0.062056	3.64
DLPGRFVAESAEVLL	HLA-DPA10105-DPB14401	RFVAESAEV	0.167564	4.54
DLPGRFVAESAEVLL	HLA-DPA10105-DPB14501	RFVAESAEV	0.407069	2.65
DLPGRFVAESAEVLL	HLA-DPA10105-DPB14901	FVAESAEVL	0.078444	2.49
DLPGRFVAESAEVLL	HLA-DPA10105-DPB15101	FVAESAEVL	0.078444	2.49
DLPGRFVAESAEVLL	HLA-DPA10105-DPB15201	RFVAESAEV	0.246579	2.04
DLPGRFVAESAEVLL	HLA-DPA10105-DPB15401	RFVAESAEV	0.155673	4.27
DLPGRFVAESAEVLL	HLA-DPA10105-DPB15501	FVAESAEVL	0.264472	2.26
DLPGRFVAESAEVLL	HLA-DPA10105-DPB15601	RFVAESAEV	0.246579	2.04
DLPGRFVAESAEVLL	HLA-DPA10105-DPB15801	FVAESAEVL	0.264472	2.26
DLPGRFVAESAEVLL	HLA-DPA10105-DPB15901	FVAESAEVL	0.080819	2.16
DLPGRFVAESAEVLL	HLA-DPA10105-DPB16001	FVAESAEVL	0.125777	2.17
DLPGRFVAESAEVLL	HLA-DPA10105-DPB16201	FVAESAEVL	0.062056	3.64
DLPGRFVAESAEVLL	HLA-DPA10105-DPB16301	FVAESAEVL	0.228784	3.15
DLPGRFVAESAEVLL	HLA-DPA10105-DPB16501	FVAESAEVL	0.204924	3.42
DLPGRFVAESAEVLL	HLA-DPA10105-DPB16601	FVAESAEVL	0.164276	0.25
DLPGRFVAESAEVLL	HLA-DPA10105-DPB16701	RFVAESAEV	0.246579	2.04
DLPGRFVAESAEVLL	HLA-DPA10105-DPB16901	RFVAESAEV	0.305904	3.6
DLPGRFVAESAEVLL	HLA-DPA10105-DPB17001	RFVAESAEV	0.407069	2.65
DLPGRFVAESAEVLL	HLA-DPA10105-DPB17101	FVAESAEVL	0.261515	3.24
DLPGRFVAESAEVLL	HLA-DPA10105-DPB17201	FVAESAEVL	0.15643	1.37
DLPGRFVAESAEVLL	HLA-DPA10105-DPB17301	FVAESAEVL	0.086457	2.28
DLPGRFVAESAEVLL	HLA-DPA10105-DPB17401	FVAESAEVL	0.033475	2.25
DLPGRFVAESAEVLL	HLA-DPA10105-DPB17501	FVAESAEVL	0.09038	2.41
DLPGRFVAESAEVLL	HLA-DPA10105-DPB17601	RFVAESAEV	0.407069	2.65
DLPGRFVAESAEVLL	HLA-DPA10105-DPB17701	FVAESAEVL	0.078444	2.49
DLPGRFVAESAEVLL	HLA-DPA10105-DPB17801	RFVAESAEV	0.407069	2.65
DLPGRFVAESAEVLL	HLA-DPA10105-DPB17901	RFVAESAEV	0.428068	2.43
DLPGRFVAESAEVLL	HLA-DPA10105-DPB18001	FVAESAEVL	0.078444	2.49
DLPGRFVAESAEVLL	HLA-DPA10105-DPB18201	FVAESAEVL	0.078444	2.49
DLPGRFVAESAEVLL	HLA-DPA10105-DPB18301	FVAESAEVL	0.060833	2.1
DLPGRFVAESAEVLL	HLA-DPA10105-DPB18501	RFVAESAEV	0.323781	1.94
DLPGRFVAESAEVLL	HLA-DPA10105-DPB18601	FVAESAEVL	0.090754	2.8
DLPGRFVAESAEVLL	HLA-DPA10105-DPB18701	RFVAESAEV	0.281731	2.39
DLPGRFVAESAEVLL	HLA-DPA10105-DPB18801	RFVAESAEV	0.174506	4.1
DLPGRFVAESAEVLL	HLA-DPA10105-DPB18901	FVAESAEVL	0.329023	1.91
DLPGRFVAESAEVLL	HLA-DPA10105-DPB19001	FVAESAEVL	0.286901	2.15
DLPGRFVAESAEVLL	HLA-DPA10105-DPB19101	RFVAESAEV	0.381641	3.79
DLPGRFVAESAEVLL	HLA-DPA10105-DPB19201	RFVAESAEV	0.407069	2.65
DLPGRFVAESAEVLL	HLA-DPA10105-DPB19301	RFVAESAEV	0.228015	4.97
DLPGRFVAESAEVLL	HLA-DPA10105-DPB19401	FVAESAEVL	0.078444	2.49
DLPGRFVAESAEVLL	HLA-DPA10105-DPB19501	FVAESAEVL	0.260421	3.08
DLPGRFVAESAEVLL	HLA-DPA10105-DPB19601	FVAESAEVL	0.159617	1.63
DLPGRFVAESAEVLL	HLA-DPA10105-DPB19801	RFVAESAEV	0.447178	3.14
DLPGRFVAESAEVLL	HLA-DPA10105-DPB19901	FVAESAEVL	0.191965	0.85
DLPGRFVAESAEVLL	HLA-DPA10106-DPB10101	FVAESAEVL	0.181017	0.85
DLPGRFVAESAEVLL	HLA-DPA10106-DPB10201	FVAESAEVL	0.034831	2.76
DLPGRFVAESAEVLL	HLA-DPA10106-DPB10202	FVAESAEVL	0.041417	2.79
DLPGRFVAESAEVLL	HLA-DPA10106-DPB10301	RFVAESAEV	0.062897	1.8
DLPGRFVAESAEVLL	HLA-DPA10106-DPB10401	FVAESAEVL	0.032556	0.81
DLPGRFVAESAEVLL	HLA-DPA10106-DPB10402	FVAESAEVL	0.020653	1.08
DLPGRFVAESAEVLL	HLA-DPA10106-DPB10501	FVAESAEVL	0.074898	3.85
DLPGRFVAESAEVLL	HLA-DPA10106-DPB10601	FVAESAEVL	0.06961	2.96
DLPGRFVAESAEVLL	HLA-DPA10106-DPB10801	FVAESAEVL	0.089281	4.88
DLPGRFVAESAEVLL	HLA-DPA10106-DPB10901	FVAESAEVL	0.15784	1
DLPGRFVAESAEVLL	HLA-DPA10106-DPB110001	FVAESAEVL	0.023657	1.14
DLPGRFVAESAEVLL	HLA-DPA10106-DPB11001	FVAESAEVL	0.052036	1.99
DLPGRFVAESAEVLL	HLA-DPA10106-DPB110101	FVAESAEVL	0.041417	2.79
DLPGRFVAESAEVLL	HLA-DPA10106-DPB110201	FVAESAEVL	0.121626	1.02
DLPGRFVAESAEVLL	HLA-DPA10106-DPB110301	FVAESAEVL	0.185516	2.69
DLPGRFVAESAEVLL	HLA-DPA10106-DPB110401	RFVAESAEV	0.062897	1.8
DLPGRFVAESAEVLL	HLA-DPA10106-DPB110501	FVAESAEVL	0.020653	1.08
DLPGRFVAESAEVLL	HLA-DPA10106-DPB110701	FVAESAEVL	0.099634	0.81
DLPGRFVAESAEVLL	HLA-DPA10106-DPB110801	FVAESAEVL	0.024962	0.74
DLPGRFVAESAEVLL	HLA-DPA10106-DPB110901	FVAESAEVL	0.050996	0.71
DLPGRFVAESAEVLL	HLA-DPA10106-DPB111001	FVAESAEVL	0.099634	0.81
DLPGRFVAESAEVLL	HLA-DPA10106-DPB11101	FVAESAEVL	0.063827	0.76
DLPGRFVAESAEVLL	HLA-DPA10106-DPB111101	RFVAESAEV	0.062897	1.8
DLPGRFVAESAEVLL	HLA-DPA10106-DPB111201	FVAESAEVL	0.032556	0.81
DLPGRFVAESAEVLL	HLA-DPA10106-DPB111301	FVAESAEVL	0.050996	0.71
DLPGRFVAESAEVLL	HLA-DPA10106-DPB111401	RFVAESAEV	0.06217	1.72
DLPGRFVAESAEVLL	HLA-DPA10106-DPB111501	FVAESAEVL	0.034831	2.76
DLPGRFVAESAEVLL	HLA-DPA10106-DPB111601	FVAESAEVL	0.020653	1.08
DLPGRFVAESAEVLL	HLA-DPA10106-DPB111701	FVAESAEVL	0.080742	0.62
DLPGRFVAESAEVLL	HLA-DPA10106-DPB111801	FVAESAEVL	0.181017	0.85
DLPGRFVAESAEVLL	HLA-DPA10106-DPB111901	FVAESAEVL	0.031237	1.95
DLPGRFVAESAEVLL	HLA-DPA10106-DPB112101	FVAESAEVL	0.032556	0.81
DLPGRFVAESAEVLL	HLA-DPA10106-DPB112201	FVAESAEVL	0.10785	1.55
DLPGRFVAESAEVLL	HLA-DPA10106-DPB112301	FVAESAEVL	0.034831	2.76
DLPGRFVAESAEVLL	HLA-DPA10106-DPB112401	RFVAESAEV	0.062897	1.8
DLPGRFVAESAEVLL	HLA-DPA10106-DPB112501	FVAESAEVL	0.084721	0.35
DLPGRFVAESAEVLL	HLA-DPA10106-DPB112601	FVAESAEVL	0.032556	0.81
DLPGRFVAESAEVLL	HLA-DPA10106-DPB112701	FVAESAEVL	0.21534	0.12
DLPGRFVAESAEVLL	HLA-DPA10106-DPB112801	FVAESAEVL	0.032556	0.81
DLPGRFVAESAEVLL	HLA-DPA10106-DPB112901	FVAESAEVL	0.037828	0.3
DLPGRFVAESAEVLL	HLA-DPA10106-DPB113001	RFVAESAEV	0.076198	2.46
DLPGRFVAESAEVLL	HLA-DPA10106-DPB11301	FVAESAEVL	0.099634	0.81
DLPGRFVAESAEVLL	HLA-DPA10106-DPB113101	FVAESAEVL	0.079	2.48
DLPGRFVAESAEVLL	HLA-DPA10106-DPB113201	RFVAESAEV	0.072468	1.43
DLPGRFVAESAEVLL	HLA-DPA10106-DPB113301	FVAESAEVL	0.099634	0.81
DLPGRFVAESAEVLL	HLA-DPA10106-DPB113401	FVAESAEVL	0.032556	0.81
DLPGRFVAESAEVLL	HLA-DPA10106-DPB11401	RFVAESAEV	0.206007	0.56
DLPGRFVAESAEVLL	HLA-DPA10106-DPB11501	FVAESAEVL	0.025065	1.8
DLPGRFVAESAEVLL	HLA-DPA10106-DPB11701	FVAESAEVL	0.079	2.48
DLPGRFVAESAEVLL	HLA-DPA10106-DPB11801	FVAESAEVL	0.014556	3.82
DLPGRFVAESAEVLL	HLA-DPA10106-DPB12001	RFVAESAEV	0.076198	2.46
DLPGRFVAESAEVLL	HLA-DPA10106-DPB12101	FVAESAEVL	0.083514	2.22
DLPGRFVAESAEVLL	HLA-DPA10106-DPB12301	FVAESAEVL	0.032556	0.81
DLPGRFVAESAEVLL	HLA-DPA10106-DPB12401	FVAESAEVL	0.023657	1.14
DLPGRFVAESAEVLL	HLA-DPA10106-DPB12501	RFVAESAEV	0.062897	1.8
DLPGRFVAESAEVLL	HLA-DPA10106-DPB12601	FVAESAEVL	0.084721	0.35
DLPGRFVAESAEVLL	HLA-DPA10106-DPB12701	FVAESAEVL	0.114912	0.45
DLPGRFVAESAEVLL	HLA-DPA10106-DPB12801	FVAESAEVL	0.011192	2.42
DLPGRFVAESAEVLL	HLA-DPA10106-DPB12901	FVAESAEVL	0.045522	2.61
DLPGRFVAESAEVLL	HLA-DPA10106-DPB13001	FVAESAEVL	0.083514	2.22
DLPGRFVAESAEVLL	HLA-DPA10106-DPB13101	FVAESAEVL	0.149918	0.97
DLPGRFVAESAEVLL	HLA-DPA10106-DPB13201	FVAESAEVL	0.034831	2.76
DLPGRFVAESAEVLL	HLA-DPA10106-DPB13301	FVAESAEVL	0.089465	1.09
DLPGRFVAESAEVLL	HLA-DPA10106-DPB13401	FVAESAEVL	0.014104	3.68
DLPGRFVAESAEVLL	HLA-DPA10106-DPB13501	RFVAESAEV	0.072468	1.43
DLPGRFVAESAEVLL	HLA-DPA10106-DPB13601	FVAESAEVL	0.089985	1.85
DLPGRFVAESAEVLL	HLA-DPA10106-DPB13701	FVAESAEVL	0.052036	1.99
DLPGRFVAESAEVLL	HLA-DPA10106-DPB13801	FVAESAEVL	0.074898	3.85
DLPGRFVAESAEVLL	HLA-DPA10106-DPB13901	FVAESAEVL	0.032556	0.81
DLPGRFVAESAEVLL	HLA-DPA10106-DPB14001	FVAESAEVL	0.012182	3.33
DLPGRFVAESAEVLL	HLA-DPA10106-DPB14101	FVAESAEVL	0.028359	2.37
DLPGRFVAESAEVLL	HLA-DPA10106-DPB14401	FVAESAEVL	0.045522	2.61
DLPGRFVAESAEVLL	HLA-DPA10106-DPB14501	RFVAESAEV	0.062897	1.8
DLPGRFVAESAEVLL	HLA-DPA10106-DPB14601	FVAESAEVL	0.034831	2.76
DLPGRFVAESAEVLL	HLA-DPA10106-DPB14701	FVAESAEVL	0.041417	2.79
DLPGRFVAESAEVLL	HLA-DPA10106-DPB14801	FVAESAEVL	0.034831	2.76
DLPGRFVAESAEVLL	HLA-DPA10106-DPB14901	FVAESAEVL	0.020653	1.08
DLPGRFVAESAEVLL	HLA-DPA10106-DPB15001	FVAESAEVL	0.100039	1.67
DLPGRFVAESAEVLL	HLA-DPA10106-DPB15101	FVAESAEVL	0.020653	1.08
DLPGRFVAESAEVLL	HLA-DPA10106-DPB15201	FVAESAEVL	0.073621	0.48
DLPGRFVAESAEVLL	HLA-DPA10106-DPB15301	FVAESAEVL	0.011304	2.21
DLPGRFVAESAEVLL	HLA-DPA10106-DPB15401	FVAESAEVL	0.047435	2.62
DLPGRFVAESAEVLL	HLA-DPA10106-DPB15501	FVAESAEVL	0.135722	0.82
DLPGRFVAESAEVLL	HLA-DPA10106-DPB15601	FVAESAEVL	0.073621	0.48
DLPGRFVAESAEVLL	HLA-DPA10106-DPB15801	FVAESAEVL	0.135722	0.82
DLPGRFVAESAEVLL	HLA-DPA10106-DPB15901	FVAESAEVL	0.024962	0.74
DLPGRFVAESAEVLL	HLA-DPA10106-DPB16001	FVAESAEVL	0.036356	0.86
DLPGRFVAESAEVLL	HLA-DPA10106-DPB16201	FVAESAEVL	0.012182	3.33
DLPGRFVAESAEVLL	HLA-DPA10106-DPB16301	FVAESAEVL	0.125421	1.23
DLPGRFVAESAEVLL	HLA-DPA10106-DPB16501	FVAESAEVL	0.098358	1.44
DLPGRFVAESAEVLL	HLA-DPA10106-DPB16601	FVAESAEVL	0.053772	0.17
DLPGRFVAESAEVLL	HLA-DPA10106-DPB16701	FVAESAEVL	0.073621	0.48
DLPGRFVAESAEVLL	HLA-DPA10106-DPB16801	FVAESAEVL	0.066189	3.02
DLPGRFVAESAEVLL	HLA-DPA10106-DPB16901	RFVAESAEV	0.059395	2.33
DLPGRFVAESAEVLL	HLA-DPA10106-DPB17001	RFVAESAEV	0.062897	1.8
DLPGRFVAESAEVLL	HLA-DPA10106-DPB17101	FVAESAEVL	0.089465	1.09
DLPGRFVAESAEVLL	HLA-DPA10106-DPB17201	FVAESAEVL	0.044963	0.42
DLPGRFVAESAEVLL	HLA-DPA10106-DPB17301	FVAESAEVL	0.022744	1
DLPGRFVAESAEVLL	HLA-DPA10106-DPB17401	FVAESAEVL	0.014541	0.69
DLPGRFVAESAEVLL	HLA-DPA10106-DPB17501	FVAESAEVL	0.014991	2.06
DLPGRFVAESAEVLL	HLA-DPA10106-DPB17601	RFVAESAEV	0.062897	1.8
DLPGRFVAESAEVLL	HLA-DPA10106-DPB17701	FVAESAEVL	0.020653	1.08
DLPGRFVAESAEVLL	HLA-DPA10106-DPB17801	RFVAESAEV	0.062897	1.8
DLPGRFVAESAEVLL	HLA-DPA10106-DPB17901	RFVAESAEV	0.072468	1.43
DLPGRFVAESAEVLL	HLA-DPA10106-DPB18001	FVAESAEVL	0.020653	1.08
DLPGRFVAESAEVLL	HLA-DPA10106-DPB18101	FVAESAEVL	0.034831	2.76
DLPGRFVAESAEVLL	HLA-DPA10106-DPB18201	FVAESAEVL	0.020653	1.08
DLPGRFVAESAEVLL	HLA-DPA10106-DPB18301	FVAESAEVL	0.020509	0.82
DLPGRFVAESAEVLL	HLA-DPA10106-DPB18401	FVAESAEVL	0.067843	3.01
DLPGRFVAESAEVLL	HLA-DPA10106-DPB18501	FVAESAEVL	0.114912	0.45
DLPGRFVAESAEVLL	HLA-DPA10106-DPB18601	FVAESAEVL	0.050996	0.71
DLPGRFVAESAEVLL	HLA-DPA10106-DPB18701	FVAESAEVL	0.089252	0.75
DLPGRFVAESAEVLL	HLA-DPA10106-DPB18801	FVAESAEVL	0.052036	1.99
DLPGRFVAESAEVLL	HLA-DPA10106-DPB18901	FVAESAEVL	0.216317	0.69
DLPGRFVAESAEVLL	HLA-DPA10106-DPB19001	FVAESAEVL	0.181017	0.85
DLPGRFVAESAEVLL	HLA-DPA10106-DPB19101	RFVAESAEV	0.076198	2.46
DLPGRFVAESAEVLL	HLA-DPA10106-DPB19201	RFVAESAEV	0.062897	1.8
DLPGRFVAESAEVLL	HLA-DPA10106-DPB19301	FVAESAEVL	0.079	2.48
DLPGRFVAESAEVLL	HLA-DPA10106-DPB19401	FVAESAEVL	0.020653	1.08
DLPGRFVAESAEVLL	HLA-DPA10106-DPB19501	FVAESAEVL	0.100194	0.9
DLPGRFVAESAEVLL	HLA-DPA10106-DPB19601	FVAESAEVL	0.032556	0.81
DLPGRFVAESAEVLL	HLA-DPA10106-DPB19701	FVAESAEVL	0.074898	3.85
DLPGRFVAESAEVLL	HLA-DPA10106-DPB19801	RFVAESAEV	0.097142	1.78
DLPGRFVAESAEVLL	HLA-DPA10106-DPB19901	FVAESAEVL	0.062424	0.48
DLPGRFVAESAEVLL	HLA-DPA10107-DPB10101	FVAESAEVL	0.286901	2.15
DLPGRFVAESAEVLL	HLA-DPA10107-DPB10301	RFVAESAEV	0.407069	2.65
DLPGRFVAESAEVLL	HLA-DPA10107-DPB10401	FVAESAEVL	0.159617	1.63
DLPGRFVAESAEVLL	HLA-DPA10107-DPB10402	FVAESAEVL	0.078444	2.49
DLPGRFVAESAEVLL	HLA-DPA10107-DPB10901	RFVAESAEV	0.32225	2.78
DLPGRFVAESAEVLL	HLA-DPA10107-DPB110001	FVAESAEVL	0.087028	2.53
DLPGRFVAESAEVLL	HLA-DPA10107-DPB11001	RFVAESAEV	0.174506	4.1
DLPGRFVAESAEVLL	HLA-DPA10107-DPB110201	FVAESAEVL	0.203379	3.26
DLPGRFVAESAEVLL	HLA-DPA10107-DPB110301	FVAESAEVL	0.338784	4.23
DLPGRFVAESAEVLL	HLA-DPA10107-DPB110401	RFVAESAEV	0.407069	2.65
DLPGRFVAESAEVLL	HLA-DPA10107-DPB110501	FVAESAEVL	0.078444	2.49
DLPGRFVAESAEVLL	HLA-DPA10107-DPB110701	FVAESAEVL	0.187274	2.43
DLPGRFVAESAEVLL	HLA-DPA10107-DPB110801	FVAESAEVL	0.080819	2.16
DLPGRFVAESAEVLL	HLA-DPA10107-DPB110901	FVAESAEVL	0.090754	2.8
DLPGRFVAESAEVLL	HLA-DPA10107-DPB111001	FVAESAEVL	0.187274	2.43
DLPGRFVAESAEVLL	HLA-DPA10107-DPB11101	RFVAESAEV	0.20013	2.54
DLPGRFVAESAEVLL	HLA-DPA10107-DPB111101	RFVAESAEV	0.407069	2.65
DLPGRFVAESAEVLL	HLA-DPA10107-DPB111201	FVAESAEVL	0.159617	1.63
DLPGRFVAESAEVLL	HLA-DPA10107-DPB111301	FVAESAEVL	0.090754	2.8
DLPGRFVAESAEVLL	HLA-DPA10107-DPB111401	RFVAESAEV	0.347593	2.72
DLPGRFVAESAEVLL	HLA-DPA10107-DPB111601	FVAESAEVL	0.078444	2.49
DLPGRFVAESAEVLL	HLA-DPA10107-DPB111701	FVAESAEVL	0.189934	1
DLPGRFVAESAEVLL	HLA-DPA10107-DPB111801	FVAESAEVL	0.286901	2.15
DLPGRFVAESAEVLL	HLA-DPA10107-DPB111901	RFVAESAEV	0.292086	2.4
DLPGRFVAESAEVLL	HLA-DPA10107-DPB112101	FVAESAEVL	0.159617	1.63
DLPGRFVAESAEVLL	HLA-DPA10107-DPB112401	RFVAESAEV	0.407069	2.65
DLPGRFVAESAEVLL	HLA-DPA10107-DPB112501	RFVAESAEV	0.288773	1.54
DLPGRFVAESAEVLL	HLA-DPA10107-DPB112601	FVAESAEVL	0.159617	1.63
DLPGRFVAESAEVLL	HLA-DPA10107-DPB112701	FVAESAEVL	0.356124	0.65
DLPGRFVAESAEVLL	HLA-DPA10107-DPB112801	FVAESAEVL	0.159617	1.63
DLPGRFVAESAEVLL	HLA-DPA10107-DPB112901	FVAESAEVL	0.130149	0.63
DLPGRFVAESAEVLL	HLA-DPA10107-DPB113001	RFVAESAEV	0.381641	3.79
DLPGRFVAESAEVLL	HLA-DPA10107-DPB11301	FVAESAEVL	0.187274	2.43
DLPGRFVAESAEVLL	HLA-DPA10107-DPB113101	RFVAESAEV	0.228015	4.97
DLPGRFVAESAEVLL	HLA-DPA10107-DPB113201	RFVAESAEV	0.428068	2.43
DLPGRFVAESAEVLL	HLA-DPA10107-DPB113301	FVAESAEVL	0.187274	2.43
DLPGRFVAESAEVLL	HLA-DPA10107-DPB113401	FVAESAEVL	0.159617	1.63
DLPGRFVAESAEVLL	HLA-DPA10107-DPB11401	RFVAESAEV	0.514148	1.62
DLPGRFVAESAEVLL	HLA-DPA10107-DPB11501	FVAESAEVL	0.078519	3.7
DLPGRFVAESAEVLL	HLA-DPA10107-DPB11701	RFVAESAEV	0.228015	4.97
DLPGRFVAESAEVLL	HLA-DPA10107-DPB12001	RFVAESAEV	0.381641	3.79
DLPGRFVAESAEVLL	HLA-DPA10107-DPB12101	RFVAESAEV	0.218794	4.52
DLPGRFVAESAEVLL	HLA-DPA10107-DPB12301	FVAESAEVL	0.159617	1.63
DLPGRFVAESAEVLL	HLA-DPA10107-DPB12401	FVAESAEVL	0.087028	2.53
DLPGRFVAESAEVLL	HLA-DPA10107-DPB12501	RFVAESAEV	0.407069	2.65
DLPGRFVAESAEVLL	HLA-DPA10107-DPB12601	RFVAESAEV	0.288773	1.54
DLPGRFVAESAEVLL	HLA-DPA10107-DPB12701	RFVAESAEV	0.323781	1.94
DLPGRFVAESAEVLL	HLA-DPA10107-DPB12901	RFVAESAEV	0.167564	4.54
DLPGRFVAESAEVLL	HLA-DPA10107-DPB13001	RFVAESAEV	0.218794	4.52
DLPGRFVAESAEVLL	HLA-DPA10107-DPB13101	FVAESAEVL	0.236802	3.38
DLPGRFVAESAEVLL	HLA-DPA10107-DPB13301	FVAESAEVL	0.261515	3.24
DLPGRFVAESAEVLL	HLA-DPA10107-DPB13401	FVAESAEVL	0.075071	3.24
DLPGRFVAESAEVLL	HLA-DPA10107-DPB13501	RFVAESAEV	0.428068	2.43
DLPGRFVAESAEVLL	HLA-DPA10107-DPB13601	RFVAESAEV	0.391027	3.09
DLPGRFVAESAEVLL	HLA-DPA10107-DPB13701	RFVAESAEV	0.174506	4.1
DLPGRFVAESAEVLL	HLA-DPA10107-DPB13901	FVAESAEVL	0.159617	1.63
DLPGRFVAESAEVLL	HLA-DPA10107-DPB14001	FVAESAEVL	0.062056	3.64
DLPGRFVAESAEVLL	HLA-DPA10107-DPB14401	RFVAESAEV	0.167564	4.54
DLPGRFVAESAEVLL	HLA-DPA10107-DPB14501	RFVAESAEV	0.407069	2.65
DLPGRFVAESAEVLL	HLA-DPA10107-DPB14901	FVAESAEVL	0.078444	2.49
DLPGRFVAESAEVLL	HLA-DPA10107-DPB15101	FVAESAEVL	0.078444	2.49
DLPGRFVAESAEVLL	HLA-DPA10107-DPB15201	RFVAESAEV	0.246579	2.04
DLPGRFVAESAEVLL	HLA-DPA10107-DPB15401	RFVAESAEV	0.155673	4.27
DLPGRFVAESAEVLL	HLA-DPA10107-DPB15501	FVAESAEVL	0.264472	2.26
DLPGRFVAESAEVLL	HLA-DPA10107-DPB15601	RFVAESAEV	0.246579	2.04
DLPGRFVAESAEVLL	HLA-DPA10107-DPB15801	FVAESAEVL	0.264472	2.26
DLPGRFVAESAEVLL	HLA-DPA10107-DPB15901	FVAESAEVL	0.080819	2.16
DLPGRFVAESAEVLL	HLA-DPA10107-DPB16001	FVAESAEVL	0.125777	2.17
DLPGRFVAESAEVLL	HLA-DPA10107-DPB16201	FVAESAEVL	0.062056	3.64
DLPGRFVAESAEVLL	HLA-DPA10107-DPB16301	FVAESAEVL	0.228784	3.15
DLPGRFVAESAEVLL	HLA-DPA10107-DPB16501	FVAESAEVL	0.204924	3.42
DLPGRFVAESAEVLL	HLA-DPA10107-DPB16601	FVAESAEVL	0.164276	0.25
DLPGRFVAESAEVLL	HLA-DPA10107-DPB16701	RFVAESAEV	0.246579	2.04
DLPGRFVAESAEVLL	HLA-DPA10107-DPB16901	RFVAESAEV	0.305904	3.6
DLPGRFVAESAEVLL	HLA-DPA10107-DPB17001	RFVAESAEV	0.407069	2.65
DLPGRFVAESAEVLL	HLA-DPA10107-DPB17101	FVAESAEVL	0.261515	3.24
DLPGRFVAESAEVLL	HLA-DPA10107-DPB17201	FVAESAEVL	0.15643	1.37
DLPGRFVAESAEVLL	HLA-DPA10107-DPB17301	FVAESAEVL	0.086457	2.28
DLPGRFVAESAEVLL	HLA-DPA10107-DPB17401	FVAESAEVL	0.033475	2.25
DLPGRFVAESAEVLL	HLA-DPA10107-DPB17501	FVAESAEVL	0.09038	2.41
DLPGRFVAESAEVLL	HLA-DPA10107-DPB17601	RFVAESAEV	0.407069	2.65
DLPGRFVAESAEVLL	HLA-DPA10107-DPB17701	FVAESAEVL	0.078444	2.49
DLPGRFVAESAEVLL	HLA-DPA10107-DPB17801	RFVAESAEV	0.407069	2.65
DLPGRFVAESAEVLL	HLA-DPA10107-DPB17901	RFVAESAEV	0.428068	2.43
DLPGRFVAESAEVLL	HLA-DPA10107-DPB18001	FVAESAEVL	0.078444	2.49
DLPGRFVAESAEVLL	HLA-DPA10107-DPB18201	FVAESAEVL	0.078444	2.49
DLPGRFVAESAEVLL	HLA-DPA10107-DPB18301	FVAESAEVL	0.060833	2.1
DLPGRFVAESAEVLL	HLA-DPA10107-DPB18501	RFVAESAEV	0.323781	1.94
DLPGRFVAESAEVLL	HLA-DPA10107-DPB18601	FVAESAEVL	0.090754	2.8
DLPGRFVAESAEVLL	HLA-DPA10107-DPB18701	RFVAESAEV	0.281731	2.39
DLPGRFVAESAEVLL	HLA-DPA10107-DPB18801	RFVAESAEV	0.174506	4.1
DLPGRFVAESAEVLL	HLA-DPA10107-DPB18901	FVAESAEVL	0.329023	1.91
DLPGRFVAESAEVLL	HLA-DPA10107-DPB19001	FVAESAEVL	0.286901	2.15
DLPGRFVAESAEVLL	HLA-DPA10107-DPB19101	RFVAESAEV	0.381641	3.79
DLPGRFVAESAEVLL	HLA-DPA10107-DPB19201	RFVAESAEV	0.407069	2.65
DLPGRFVAESAEVLL	HLA-DPA10107-DPB19301	RFVAESAEV	0.228015	4.97
DLPGRFVAESAEVLL	HLA-DPA10107-DPB19401	FVAESAEVL	0.078444	2.49
DLPGRFVAESAEVLL	HLA-DPA10107-DPB19501	FVAESAEVL	0.260421	3.08
DLPGRFVAESAEVLL	HLA-DPA10107-DPB19601	FVAESAEVL	0.159617	1.63
DLPGRFVAESAEVLL	HLA-DPA10107-DPB19801	RFVAESAEV	0.447178	3.14
DLPGRFVAESAEVLL	HLA-DPA10107-DPB19901	FVAESAEVL	0.191965	0.85
DLPGRFVAESAEVLL	HLA-DPA10108-DPB10101	FVAESAEVL	0.286901	2.15
DLPGRFVAESAEVLL	HLA-DPA10108-DPB10301	RFVAESAEV	0.407069	2.65
DLPGRFVAESAEVLL	HLA-DPA10108-DPB10401	FVAESAEVL	0.159617	1.63
DLPGRFVAESAEVLL	HLA-DPA10108-DPB10402	FVAESAEVL	0.078444	2.49
DLPGRFVAESAEVLL	HLA-DPA10108-DPB10901	RFVAESAEV	0.32225	2.78
DLPGRFVAESAEVLL	HLA-DPA10108-DPB110001	FVAESAEVL	0.087028	2.53
DLPGRFVAESAEVLL	HLA-DPA10108-DPB11001	RFVAESAEV	0.174506	4.1
DLPGRFVAESAEVLL	HLA-DPA10108-DPB110201	FVAESAEVL	0.203379	3.26
DLPGRFVAESAEVLL	HLA-DPA10108-DPB110301	FVAESAEVL	0.338784	4.23
DLPGRFVAESAEVLL	HLA-DPA10108-DPB110401	RFVAESAEV	0.407069	2.65
DLPGRFVAESAEVLL	HLA-DPA10108-DPB110501	FVAESAEVL	0.078444	2.49
DLPGRFVAESAEVLL	HLA-DPA10108-DPB110701	FVAESAEVL	0.187274	2.43
DLPGRFVAESAEVLL	HLA-DPA10108-DPB110801	FVAESAEVL	0.080819	2.16
DLPGRFVAESAEVLL	HLA-DPA10108-DPB110901	FVAESAEVL	0.090754	2.8
DLPGRFVAESAEVLL	HLA-DPA10108-DPB111001	FVAESAEVL	0.187274	2.43
DLPGRFVAESAEVLL	HLA-DPA10108-DPB11101	RFVAESAEV	0.20013	2.54
DLPGRFVAESAEVLL	HLA-DPA10108-DPB111101	RFVAESAEV	0.407069	2.65
DLPGRFVAESAEVLL	HLA-DPA10108-DPB111201	FVAESAEVL	0.159617	1.63
DLPGRFVAESAEVLL	HLA-DPA10108-DPB111301	FVAESAEVL	0.090754	2.8
DLPGRFVAESAEVLL	HLA-DPA10108-DPB111401	RFVAESAEV	0.347593	2.72
DLPGRFVAESAEVLL	HLA-DPA10108-DPB111601	FVAESAEVL	0.078444	2.49
DLPGRFVAESAEVLL	HLA-DPA10108-DPB111701	FVAESAEVL	0.189934	1
DLPGRFVAESAEVLL	HLA-DPA10108-DPB111801	FVAESAEVL	0.286901	2.15
DLPGRFVAESAEVLL	HLA-DPA10108-DPB111901	RFVAESAEV	0.292086	2.4
DLPGRFVAESAEVLL	HLA-DPA10108-DPB112101	FVAESAEVL	0.159617	1.63
DLPGRFVAESAEVLL	HLA-DPA10108-DPB112401	RFVAESAEV	0.407069	2.65
DLPGRFVAESAEVLL	HLA-DPA10108-DPB112501	RFVAESAEV	0.288773	1.54
DLPGRFVAESAEVLL	HLA-DPA10108-DPB112601	FVAESAEVL	0.159617	1.63
DLPGRFVAESAEVLL	HLA-DPA10108-DPB112701	FVAESAEVL	0.356124	0.65
DLPGRFVAESAEVLL	HLA-DPA10108-DPB112801	FVAESAEVL	0.159617	1.63
DLPGRFVAESAEVLL	HLA-DPA10108-DPB112901	FVAESAEVL	0.130149	0.63
DLPGRFVAESAEVLL	HLA-DPA10108-DPB113001	RFVAESAEV	0.381641	3.79
DLPGRFVAESAEVLL	HLA-DPA10108-DPB11301	FVAESAEVL	0.187274	2.43
DLPGRFVAESAEVLL	HLA-DPA10108-DPB113101	RFVAESAEV	0.228015	4.97
DLPGRFVAESAEVLL	HLA-DPA10108-DPB113201	RFVAESAEV	0.428068	2.43
DLPGRFVAESAEVLL	HLA-DPA10108-DPB113301	FVAESAEVL	0.187274	2.43
DLPGRFVAESAEVLL	HLA-DPA10108-DPB113401	FVAESAEVL	0.159617	1.63
DLPGRFVAESAEVLL	HLA-DPA10108-DPB11401	RFVAESAEV	0.514148	1.62
DLPGRFVAESAEVLL	HLA-DPA10108-DPB11501	FVAESAEVL	0.078519	3.7
DLPGRFVAESAEVLL	HLA-DPA10108-DPB11701	RFVAESAEV	0.228015	4.97
DLPGRFVAESAEVLL	HLA-DPA10108-DPB12001	RFVAESAEV	0.381641	3.79
DLPGRFVAESAEVLL	HLA-DPA10108-DPB12101	RFVAESAEV	0.218794	4.52
DLPGRFVAESAEVLL	HLA-DPA10108-DPB12301	FVAESAEVL	0.159617	1.63
DLPGRFVAESAEVLL	HLA-DPA10108-DPB12401	FVAESAEVL	0.087028	2.53
DLPGRFVAESAEVLL	HLA-DPA10108-DPB12501	RFVAESAEV	0.407069	2.65
DLPGRFVAESAEVLL	HLA-DPA10108-DPB12601	RFVAESAEV	0.288773	1.54
DLPGRFVAESAEVLL	HLA-DPA10108-DPB12701	RFVAESAEV	0.323781	1.94
DLPGRFVAESAEVLL	HLA-DPA10108-DPB12901	RFVAESAEV	0.167564	4.54
DLPGRFVAESAEVLL	HLA-DPA10108-DPB13001	RFVAESAEV	0.218794	4.52
DLPGRFVAESAEVLL	HLA-DPA10108-DPB13101	FVAESAEVL	0.236802	3.38
DLPGRFVAESAEVLL	HLA-DPA10108-DPB13301	FVAESAEVL	0.261515	3.24
DLPGRFVAESAEVLL	HLA-DPA10108-DPB13401	FVAESAEVL	0.075071	3.24
DLPGRFVAESAEVLL	HLA-DPA10108-DPB13501	RFVAESAEV	0.428068	2.43
DLPGRFVAESAEVLL	HLA-DPA10108-DPB13601	RFVAESAEV	0.391027	3.09
DLPGRFVAESAEVLL	HLA-DPA10108-DPB13701	RFVAESAEV	0.174506	4.1
DLPGRFVAESAEVLL	HLA-DPA10108-DPB13901	FVAESAEVL	0.159617	1.63
DLPGRFVAESAEVLL	HLA-DPA10108-DPB14001	FVAESAEVL	0.062056	3.64
DLPGRFVAESAEVLL	HLA-DPA10108-DPB14401	RFVAESAEV	0.167564	4.54
DLPGRFVAESAEVLL	HLA-DPA10108-DPB14501	RFVAESAEV	0.407069	2.65
DLPGRFVAESAEVLL	HLA-DPA10108-DPB14901	FVAESAEVL	0.078444	2.49
DLPGRFVAESAEVLL	HLA-DPA10108-DPB15101	FVAESAEVL	0.078444	2.49
DLPGRFVAESAEVLL	HLA-DPA10108-DPB15201	RFVAESAEV	0.246579	2.04
DLPGRFVAESAEVLL	HLA-DPA10108-DPB15401	RFVAESAEV	0.155673	4.27
DLPGRFVAESAEVLL	HLA-DPA10108-DPB15501	FVAESAEVL	0.264472	2.26
DLPGRFVAESAEVLL	HLA-DPA10108-DPB15601	RFVAESAEV	0.246579	2.04
DLPGRFVAESAEVLL	HLA-DPA10108-DPB15801	FVAESAEVL	0.264472	2.26
DLPGRFVAESAEVLL	HLA-DPA10108-DPB15901	FVAESAEVL	0.080819	2.16
DLPGRFVAESAEVLL	HLA-DPA10108-DPB16001	FVAESAEVL	0.125777	2.17
DLPGRFVAESAEVLL	HLA-DPA10108-DPB16201	FVAESAEVL	0.062056	3.64
DLPGRFVAESAEVLL	HLA-DPA10108-DPB16301	FVAESAEVL	0.228784	3.15
DLPGRFVAESAEVLL	HLA-DPA10108-DPB16501	FVAESAEVL	0.204924	3.42
DLPGRFVAESAEVLL	HLA-DPA10108-DPB16601	FVAESAEVL	0.164276	0.25
DLPGRFVAESAEVLL	HLA-DPA10108-DPB16701	RFVAESAEV	0.246579	2.04
DLPGRFVAESAEVLL	HLA-DPA10108-DPB16901	RFVAESAEV	0.305904	3.6
DLPGRFVAESAEVLL	HLA-DPA10108-DPB17001	RFVAESAEV	0.407069	2.65
DLPGRFVAESAEVLL	HLA-DPA10108-DPB17101	FVAESAEVL	0.261515	3.24
DLPGRFVAESAEVLL	HLA-DPA10108-DPB17201	FVAESAEVL	0.15643	1.37
DLPGRFVAESAEVLL	HLA-DPA10108-DPB17301	FVAESAEVL	0.086457	2.28
DLPGRFVAESAEVLL	HLA-DPA10108-DPB17401	FVAESAEVL	0.033475	2.25
DLPGRFVAESAEVLL	HLA-DPA10108-DPB17501	FVAESAEVL	0.09038	2.41
DLPGRFVAESAEVLL	HLA-DPA10108-DPB17601	RFVAESAEV	0.407069	2.65
DLPGRFVAESAEVLL	HLA-DPA10108-DPB17701	FVAESAEVL	0.078444	2.49
DLPGRFVAESAEVLL	HLA-DPA10108-DPB17801	RFVAESAEV	0.407069	2.65
DLPGRFVAESAEVLL	HLA-DPA10108-DPB17901	RFVAESAEV	0.428068	2.43
DLPGRFVAESAEVLL	HLA-DPA10108-DPB18001	FVAESAEVL	0.078444	2.49
DLPGRFVAESAEVLL	HLA-DPA10108-DPB18201	FVAESAEVL	0.078444	2.49
DLPGRFVAESAEVLL	HLA-DPA10108-DPB18301	FVAESAEVL	0.060833	2.1
DLPGRFVAESAEVLL	HLA-DPA10108-DPB18501	RFVAESAEV	0.323781	1.94
DLPGRFVAESAEVLL	HLA-DPA10108-DPB18601	FVAESAEVL	0.090754	2.8
DLPGRFVAESAEVLL	HLA-DPA10108-DPB18701	RFVAESAEV	0.281731	2.39
DLPGRFVAESAEVLL	HLA-DPA10108-DPB18801	RFVAESAEV	0.174506	4.1
DLPGRFVAESAEVLL	HLA-DPA10108-DPB18901	FVAESAEVL	0.329023	1.91
DLPGRFVAESAEVLL	HLA-DPA10108-DPB19001	FVAESAEVL	0.286901	2.15
DLPGRFVAESAEVLL	HLA-DPA10108-DPB19101	RFVAESAEV	0.381641	3.79
DLPGRFVAESAEVLL	HLA-DPA10108-DPB19201	RFVAESAEV	0.407069	2.65
DLPGRFVAESAEVLL	HLA-DPA10108-DPB19301	RFVAESAEV	0.228015	4.97
DLPGRFVAESAEVLL	HLA-DPA10108-DPB19401	FVAESAEVL	0.078444	2.49
DLPGRFVAESAEVLL	HLA-DPA10108-DPB19501	FVAESAEVL	0.260421	3.08
DLPGRFVAESAEVLL	HLA-DPA10108-DPB19601	FVAESAEVL	0.159617	1.63
DLPGRFVAESAEVLL	HLA-DPA10108-DPB19801	RFVAESAEV	0.447178	3.14
DLPGRFVAESAEVLL	HLA-DPA10108-DPB19901	FVAESAEVL	0.191965	0.85
DLPGRFVAESAEVLL	HLA-DPA10109-DPB10101	FVAESAEVL	0.286901	2.15
DLPGRFVAESAEVLL	HLA-DPA10109-DPB10301	RFVAESAEV	0.407069	2.65
DLPGRFVAESAEVLL	HLA-DPA10109-DPB10401	FVAESAEVL	0.159617	1.63
DLPGRFVAESAEVLL	HLA-DPA10109-DPB10402	FVAESAEVL	0.078444	2.49
DLPGRFVAESAEVLL	HLA-DPA10109-DPB10901	RFVAESAEV	0.32225	2.78
DLPGRFVAESAEVLL	HLA-DPA10109-DPB110001	FVAESAEVL	0.087028	2.53
DLPGRFVAESAEVLL	HLA-DPA10109-DPB11001	RFVAESAEV	0.174506	4.1
DLPGRFVAESAEVLL	HLA-DPA10109-DPB110201	FVAESAEVL	0.203379	3.26
DLPGRFVAESAEVLL	HLA-DPA10109-DPB110301	FVAESAEVL	0.338784	4.23
DLPGRFVAESAEVLL	HLA-DPA10109-DPB110401	RFVAESAEV	0.407069	2.65
DLPGRFVAESAEVLL	HLA-DPA10109-DPB110501	FVAESAEVL	0.078444	2.49
DLPGRFVAESAEVLL	HLA-DPA10109-DPB110701	FVAESAEVL	0.187274	2.43
DLPGRFVAESAEVLL	HLA-DPA10109-DPB110801	FVAESAEVL	0.080819	2.16
DLPGRFVAESAEVLL	HLA-DPA10109-DPB110901	FVAESAEVL	0.090754	2.8
DLPGRFVAESAEVLL	HLA-DPA10109-DPB111001	FVAESAEVL	0.187274	2.43
DLPGRFVAESAEVLL	HLA-DPA10109-DPB11101	RFVAESAEV	0.20013	2.54
DLPGRFVAESAEVLL	HLA-DPA10109-DPB111101	RFVAESAEV	0.407069	2.65
DLPGRFVAESAEVLL	HLA-DPA10109-DPB111201	FVAESAEVL	0.159617	1.63
DLPGRFVAESAEVLL	HLA-DPA10109-DPB111301	FVAESAEVL	0.090754	2.8
DLPGRFVAESAEVLL	HLA-DPA10109-DPB111401	RFVAESAEV	0.347593	2.72
DLPGRFVAESAEVLL	HLA-DPA10109-DPB111601	FVAESAEVL	0.078444	2.49
DLPGRFVAESAEVLL	HLA-DPA10109-DPB111701	FVAESAEVL	0.189934	1
DLPGRFVAESAEVLL	HLA-DPA10109-DPB111801	FVAESAEVL	0.286901	2.15
DLPGRFVAESAEVLL	HLA-DPA10109-DPB111901	RFVAESAEV	0.292086	2.4
DLPGRFVAESAEVLL	HLA-DPA10109-DPB112101	FVAESAEVL	0.159617	1.63
DLPGRFVAESAEVLL	HLA-DPA10109-DPB112401	RFVAESAEV	0.407069	2.65
DLPGRFVAESAEVLL	HLA-DPA10109-DPB112501	RFVAESAEV	0.288773	1.54
DLPGRFVAESAEVLL	HLA-DPA10109-DPB112601	FVAESAEVL	0.159617	1.63
DLPGRFVAESAEVLL	HLA-DPA10109-DPB112701	FVAESAEVL	0.356124	0.65
DLPGRFVAESAEVLL	HLA-DPA10109-DPB112801	FVAESAEVL	0.159617	1.63
DLPGRFVAESAEVLL	HLA-DPA10109-DPB112901	FVAESAEVL	0.130149	0.63
DLPGRFVAESAEVLL	HLA-DPA10109-DPB113001	RFVAESAEV	0.381641	3.79
DLPGRFVAESAEVLL	HLA-DPA10109-DPB11301	FVAESAEVL	0.187274	2.43
DLPGRFVAESAEVLL	HLA-DPA10109-DPB113101	RFVAESAEV	0.228015	4.97
DLPGRFVAESAEVLL	HLA-DPA10109-DPB113201	RFVAESAEV	0.428068	2.43
DLPGRFVAESAEVLL	HLA-DPA10109-DPB113301	FVAESAEVL	0.187274	2.43
DLPGRFVAESAEVLL	HLA-DPA10109-DPB113401	FVAESAEVL	0.159617	1.63
DLPGRFVAESAEVLL	HLA-DPA10109-DPB11401	RFVAESAEV	0.514148	1.62
DLPGRFVAESAEVLL	HLA-DPA10109-DPB11501	FVAESAEVL	0.078519	3.7
DLPGRFVAESAEVLL	HLA-DPA10109-DPB11701	RFVAESAEV	0.228015	4.97
DLPGRFVAESAEVLL	HLA-DPA10109-DPB12001	RFVAESAEV	0.381641	3.79
DLPGRFVAESAEVLL	HLA-DPA10109-DPB12101	RFVAESAEV	0.218794	4.52
DLPGRFVAESAEVLL	HLA-DPA10109-DPB12301	FVAESAEVL	0.159617	1.63
DLPGRFVAESAEVLL	HLA-DPA10109-DPB12401	FVAESAEVL	0.087028	2.53
DLPGRFVAESAEVLL	HLA-DPA10109-DPB12501	RFVAESAEV	0.407069	2.65
DLPGRFVAESAEVLL	HLA-DPA10109-DPB12601	RFVAESAEV	0.288773	1.54
DLPGRFVAESAEVLL	HLA-DPA10109-DPB12701	RFVAESAEV	0.323781	1.94
DLPGRFVAESAEVLL	HLA-DPA10109-DPB12901	RFVAESAEV	0.167564	4.54
DLPGRFVAESAEVLL	HLA-DPA10109-DPB13001	RFVAESAEV	0.218794	4.52
DLPGRFVAESAEVLL	HLA-DPA10109-DPB13101	FVAESAEVL	0.236802	3.38
DLPGRFVAESAEVLL	HLA-DPA10109-DPB13301	FVAESAEVL	0.261515	3.24
DLPGRFVAESAEVLL	HLA-DPA10109-DPB13401	FVAESAEVL	0.075071	3.24
DLPGRFVAESAEVLL	HLA-DPA10109-DPB13501	RFVAESAEV	0.428068	2.43
DLPGRFVAESAEVLL	HLA-DPA10109-DPB13601	RFVAESAEV	0.391027	3.09
DLPGRFVAESAEVLL	HLA-DPA10109-DPB13701	RFVAESAEV	0.174506	4.1
DLPGRFVAESAEVLL	HLA-DPA10109-DPB13901	FVAESAEVL	0.159617	1.63
DLPGRFVAESAEVLL	HLA-DPA10109-DPB14001	FVAESAEVL	0.062056	3.64
DLPGRFVAESAEVLL	HLA-DPA10109-DPB14401	RFVAESAEV	0.167564	4.54
DLPGRFVAESAEVLL	HLA-DPA10109-DPB14501	RFVAESAEV	0.407069	2.65
DLPGRFVAESAEVLL	HLA-DPA10109-DPB14901	FVAESAEVL	0.078444	2.49
DLPGRFVAESAEVLL	HLA-DPA10109-DPB15101	FVAESAEVL	0.078444	2.49
DLPGRFVAESAEVLL	HLA-DPA10109-DPB15201	RFVAESAEV	0.246579	2.04
DLPGRFVAESAEVLL	HLA-DPA10109-DPB15401	RFVAESAEV	0.155673	4.27
DLPGRFVAESAEVLL	HLA-DPA10109-DPB15501	FVAESAEVL	0.264472	2.26
DLPGRFVAESAEVLL	HLA-DPA10109-DPB15601	RFVAESAEV	0.246579	2.04
DLPGRFVAESAEVLL	HLA-DPA10109-DPB15801	FVAESAEVL	0.264472	2.26
DLPGRFVAESAEVLL	HLA-DPA10109-DPB15901	FVAESAEVL	0.080819	2.16
DLPGRFVAESAEVLL	HLA-DPA10109-DPB16001	FVAESAEVL	0.125777	2.17
DLPGRFVAESAEVLL	HLA-DPA10109-DPB16201	FVAESAEVL	0.062056	3.64
DLPGRFVAESAEVLL	HLA-DPA10109-DPB16301	FVAESAEVL	0.228784	3.15
DLPGRFVAESAEVLL	HLA-DPA10109-DPB16501	FVAESAEVL	0.204924	3.42
DLPGRFVAESAEVLL	HLA-DPA10109-DPB16601	FVAESAEVL	0.164276	0.25
DLPGRFVAESAEVLL	HLA-DPA10109-DPB16701	RFVAESAEV	0.246579	2.04
DLPGRFVAESAEVLL	HLA-DPA10109-DPB16901	RFVAESAEV	0.305904	3.6
DLPGRFVAESAEVLL	HLA-DPA10109-DPB17001	RFVAESAEV	0.407069	2.65
DLPGRFVAESAEVLL	HLA-DPA10109-DPB17101	FVAESAEVL	0.261515	3.24
DLPGRFVAESAEVLL	HLA-DPA10109-DPB17201	FVAESAEVL	0.15643	1.37
DLPGRFVAESAEVLL	HLA-DPA10109-DPB17301	FVAESAEVL	0.086457	2.28
DLPGRFVAESAEVLL	HLA-DPA10109-DPB17401	FVAESAEVL	0.033475	2.25
DLPGRFVAESAEVLL	HLA-DPA10109-DPB17501	FVAESAEVL	0.09038	2.41
DLPGRFVAESAEVLL	HLA-DPA10109-DPB17601	RFVAESAEV	0.407069	2.65
DLPGRFVAESAEVLL	HLA-DPA10109-DPB17701	FVAESAEVL	0.078444	2.49
DLPGRFVAESAEVLL	HLA-DPA10109-DPB17801	RFVAESAEV	0.407069	2.65
DLPGRFVAESAEVLL	HLA-DPA10109-DPB17901	RFVAESAEV	0.428068	2.43
DLPGRFVAESAEVLL	HLA-DPA10109-DPB18001	FVAESAEVL	0.078444	2.49
DLPGRFVAESAEVLL	HLA-DPA10109-DPB18201	FVAESAEVL	0.078444	2.49
DLPGRFVAESAEVLL	HLA-DPA10109-DPB18301	FVAESAEVL	0.060833	2.1
DLPGRFVAESAEVLL	HLA-DPA10109-DPB18501	RFVAESAEV	0.323781	1.94
DLPGRFVAESAEVLL	HLA-DPA10109-DPB18601	FVAESAEVL	0.090754	2.8
DLPGRFVAESAEVLL	HLA-DPA10109-DPB18701	RFVAESAEV	0.281731	2.39
DLPGRFVAESAEVLL	HLA-DPA10109-DPB18801	RFVAESAEV	0.174506	4.1
DLPGRFVAESAEVLL	HLA-DPA10109-DPB18901	FVAESAEVL	0.329023	1.91
DLPGRFVAESAEVLL	HLA-DPA10109-DPB19001	FVAESAEVL	0.286901	2.15
DLPGRFVAESAEVLL	HLA-DPA10109-DPB19101	RFVAESAEV	0.381641	3.79
DLPGRFVAESAEVLL	HLA-DPA10109-DPB19201	RFVAESAEV	0.407069	2.65
DLPGRFVAESAEVLL	HLA-DPA10109-DPB19301	RFVAESAEV	0.228015	4.97
DLPGRFVAESAEVLL	HLA-DPA10109-DPB19401	FVAESAEVL	0.078444	2.49
DLPGRFVAESAEVLL	HLA-DPA10109-DPB19501	FVAESAEVL	0.260421	3.08
DLPGRFVAESAEVLL	HLA-DPA10109-DPB19601	FVAESAEVL	0.159617	1.63
DLPGRFVAESAEVLL	HLA-DPA10109-DPB19801	RFVAESAEV	0.447178	3.14
DLPGRFVAESAEVLL	HLA-DPA10109-DPB19901	FVAESAEVL	0.191965	0.85
DLPGRFVAESAEVLL	HLA-DPA10110-DPB10101	FVAESAEVL	0.286901	2.15
DLPGRFVAESAEVLL	HLA-DPA10110-DPB10301	RFVAESAEV	0.407069	2.65
DLPGRFVAESAEVLL	HLA-DPA10110-DPB10401	FVAESAEVL	0.159617	1.63
DLPGRFVAESAEVLL	HLA-DPA10110-DPB10402	FVAESAEVL	0.078444	2.49
DLPGRFVAESAEVLL	HLA-DPA10110-DPB10901	RFVAESAEV	0.32225	2.78
DLPGRFVAESAEVLL	HLA-DPA10110-DPB110001	FVAESAEVL	0.087028	2.53
DLPGRFVAESAEVLL	HLA-DPA10110-DPB11001	RFVAESAEV	0.174506	4.1
DLPGRFVAESAEVLL	HLA-DPA10110-DPB110201	FVAESAEVL	0.203379	3.26
DLPGRFVAESAEVLL	HLA-DPA10110-DPB110301	FVAESAEVL	0.338784	4.23
DLPGRFVAESAEVLL	HLA-DPA10110-DPB110401	RFVAESAEV	0.407069	2.65
DLPGRFVAESAEVLL	HLA-DPA10110-DPB110501	FVAESAEVL	0.078444	2.49
DLPGRFVAESAEVLL	HLA-DPA10110-DPB110701	FVAESAEVL	0.187274	2.43
DLPGRFVAESAEVLL	HLA-DPA10110-DPB110801	FVAESAEVL	0.080819	2.16
DLPGRFVAESAEVLL	HLA-DPA10110-DPB110901	FVAESAEVL	0.090754	2.8
DLPGRFVAESAEVLL	HLA-DPA10110-DPB111001	FVAESAEVL	0.187274	2.43
DLPGRFVAESAEVLL	HLA-DPA10110-DPB11101	RFVAESAEV	0.20013	2.54
DLPGRFVAESAEVLL	HLA-DPA10110-DPB111101	RFVAESAEV	0.407069	2.65
DLPGRFVAESAEVLL	HLA-DPA10110-DPB111201	FVAESAEVL	0.159617	1.63
DLPGRFVAESAEVLL	HLA-DPA10110-DPB111301	FVAESAEVL	0.090754	2.8
DLPGRFVAESAEVLL	HLA-DPA10110-DPB111401	RFVAESAEV	0.347593	2.72
DLPGRFVAESAEVLL	HLA-DPA10110-DPB111601	FVAESAEVL	0.078444	2.49
DLPGRFVAESAEVLL	HLA-DPA10110-DPB111701	FVAESAEVL	0.189934	1
DLPGRFVAESAEVLL	HLA-DPA10110-DPB111801	FVAESAEVL	0.286901	2.15
DLPGRFVAESAEVLL	HLA-DPA10110-DPB111901	RFVAESAEV	0.292086	2.4
DLPGRFVAESAEVLL	HLA-DPA10110-DPB112101	FVAESAEVL	0.159617	1.63
DLPGRFVAESAEVLL	HLA-DPA10110-DPB112401	RFVAESAEV	0.407069	2.65
DLPGRFVAESAEVLL	HLA-DPA10110-DPB112501	RFVAESAEV	0.288773	1.54
DLPGRFVAESAEVLL	HLA-DPA10110-DPB112601	FVAESAEVL	0.159617	1.63
DLPGRFVAESAEVLL	HLA-DPA10110-DPB112701	FVAESAEVL	0.356124	0.65
DLPGRFVAESAEVLL	HLA-DPA10110-DPB112801	FVAESAEVL	0.159617	1.63
DLPGRFVAESAEVLL	HLA-DPA10110-DPB112901	FVAESAEVL	0.130149	0.63
DLPGRFVAESAEVLL	HLA-DPA10110-DPB113001	RFVAESAEV	0.381641	3.79
DLPGRFVAESAEVLL	HLA-DPA10110-DPB11301	FVAESAEVL	0.187274	2.43
DLPGRFVAESAEVLL	HLA-DPA10110-DPB113101	RFVAESAEV	0.228015	4.97
DLPGRFVAESAEVLL	HLA-DPA10110-DPB113201	RFVAESAEV	0.428068	2.43
DLPGRFVAESAEVLL	HLA-DPA10110-DPB113301	FVAESAEVL	0.187274	2.43
DLPGRFVAESAEVLL	HLA-DPA10110-DPB113401	FVAESAEVL	0.159617	1.63
DLPGRFVAESAEVLL	HLA-DPA10110-DPB11401	RFVAESAEV	0.514148	1.62
DLPGRFVAESAEVLL	HLA-DPA10110-DPB11501	FVAESAEVL	0.078519	3.7
DLPGRFVAESAEVLL	HLA-DPA10110-DPB11701	RFVAESAEV	0.228015	4.97
DLPGRFVAESAEVLL	HLA-DPA10110-DPB12001	RFVAESAEV	0.381641	3.79
DLPGRFVAESAEVLL	HLA-DPA10110-DPB12101	RFVAESAEV	0.218794	4.52
DLPGRFVAESAEVLL	HLA-DPA10110-DPB12301	FVAESAEVL	0.159617	1.63
DLPGRFVAESAEVLL	HLA-DPA10110-DPB12401	FVAESAEVL	0.087028	2.53
DLPGRFVAESAEVLL	HLA-DPA10110-DPB12501	RFVAESAEV	0.407069	2.65
DLPGRFVAESAEVLL	HLA-DPA10110-DPB12601	RFVAESAEV	0.288773	1.54
DLPGRFVAESAEVLL	HLA-DPA10110-DPB12701	RFVAESAEV	0.323781	1.94
DLPGRFVAESAEVLL	HLA-DPA10110-DPB12901	RFVAESAEV	0.167564	4.54
DLPGRFVAESAEVLL	HLA-DPA10110-DPB13001	RFVAESAEV	0.218794	4.52
DLPGRFVAESAEVLL	HLA-DPA10110-DPB13101	FVAESAEVL	0.236802	3.38
DLPGRFVAESAEVLL	HLA-DPA10110-DPB13301	FVAESAEVL	0.261515	3.24
DLPGRFVAESAEVLL	HLA-DPA10110-DPB13401	FVAESAEVL	0.075071	3.24
DLPGRFVAESAEVLL	HLA-DPA10110-DPB13501	RFVAESAEV	0.428068	2.43
DLPGRFVAESAEVLL	HLA-DPA10110-DPB13601	RFVAESAEV	0.391027	3.09
DLPGRFVAESAEVLL	HLA-DPA10110-DPB13701	RFVAESAEV	0.174506	4.1
DLPGRFVAESAEVLL	HLA-DPA10110-DPB13901	FVAESAEVL	0.159617	1.63
DLPGRFVAESAEVLL	HLA-DPA10110-DPB14001	FVAESAEVL	0.062056	3.64
DLPGRFVAESAEVLL	HLA-DPA10110-DPB14401	RFVAESAEV	0.167564	4.54
DLPGRFVAESAEVLL	HLA-DPA10110-DPB14501	RFVAESAEV	0.407069	2.65
DLPGRFVAESAEVLL	HLA-DPA10110-DPB14901	FVAESAEVL	0.078444	2.49
DLPGRFVAESAEVLL	HLA-DPA10110-DPB15101	FVAESAEVL	0.078444	2.49
DLPGRFVAESAEVLL	HLA-DPA10110-DPB15201	RFVAESAEV	0.246579	2.04
DLPGRFVAESAEVLL	HLA-DPA10110-DPB15401	RFVAESAEV	0.155673	4.27
DLPGRFVAESAEVLL	HLA-DPA10110-DPB15501	FVAESAEVL	0.264472	2.26
DLPGRFVAESAEVLL	HLA-DPA10110-DPB15601	RFVAESAEV	0.246579	2.04
DLPGRFVAESAEVLL	HLA-DPA10110-DPB15801	FVAESAEVL	0.264472	2.26
DLPGRFVAESAEVLL	HLA-DPA10110-DPB15901	FVAESAEVL	0.080819	2.16
DLPGRFVAESAEVLL	HLA-DPA10110-DPB16001	FVAESAEVL	0.125777	2.17
DLPGRFVAESAEVLL	HLA-DPA10110-DPB16201	FVAESAEVL	0.062056	3.64
DLPGRFVAESAEVLL	HLA-DPA10110-DPB16301	FVAESAEVL	0.228784	3.15
DLPGRFVAESAEVLL	HLA-DPA10110-DPB16501	FVAESAEVL	0.204924	3.42
DLPGRFVAESAEVLL	HLA-DPA10110-DPB16601	FVAESAEVL	0.164276	0.25
DLPGRFVAESAEVLL	HLA-DPA10110-DPB16701	RFVAESAEV	0.246579	2.04
DLPGRFVAESAEVLL	HLA-DPA10110-DPB16901	RFVAESAEV	0.305904	3.6
DLPGRFVAESAEVLL	HLA-DPA10110-DPB17001	RFVAESAEV	0.407069	2.65
DLPGRFVAESAEVLL	HLA-DPA10110-DPB17101	FVAESAEVL	0.261515	3.24
DLPGRFVAESAEVLL	HLA-DPA10110-DPB17201	FVAESAEVL	0.15643	1.37
DLPGRFVAESAEVLL	HLA-DPA10110-DPB17301	FVAESAEVL	0.086457	2.28
DLPGRFVAESAEVLL	HLA-DPA10110-DPB17401	FVAESAEVL	0.033475	2.25
DLPGRFVAESAEVLL	HLA-DPA10110-DPB17501	FVAESAEVL	0.09038	2.41
DLPGRFVAESAEVLL	HLA-DPA10110-DPB17601	RFVAESAEV	0.407069	2.65
DLPGRFVAESAEVLL	HLA-DPA10110-DPB17701	FVAESAEVL	0.078444	2.49
DLPGRFVAESAEVLL	HLA-DPA10110-DPB17801	RFVAESAEV	0.407069	2.65
DLPGRFVAESAEVLL	HLA-DPA10110-DPB17901	RFVAESAEV	0.428068	2.43
DLPGRFVAESAEVLL	HLA-DPA10110-DPB18001	FVAESAEVL	0.078444	2.49
DLPGRFVAESAEVLL	HLA-DPA10110-DPB18201	FVAESAEVL	0.078444	2.49
DLPGRFVAESAEVLL	HLA-DPA10110-DPB18301	FVAESAEVL	0.060833	2.1
DLPGRFVAESAEVLL	HLA-DPA10110-DPB18501	RFVAESAEV	0.323781	1.94
DLPGRFVAESAEVLL	HLA-DPA10110-DPB18601	FVAESAEVL	0.090754	2.8
DLPGRFVAESAEVLL	HLA-DPA10110-DPB18701	RFVAESAEV	0.281731	2.39
DLPGRFVAESAEVLL	HLA-DPA10110-DPB18801	RFVAESAEV	0.174506	4.1
DLPGRFVAESAEVLL	HLA-DPA10110-DPB18901	FVAESAEVL	0.329023	1.91
DLPGRFVAESAEVLL	HLA-DPA10110-DPB19001	FVAESAEVL	0.286901	2.15
DLPGRFVAESAEVLL	HLA-DPA10110-DPB19101	RFVAESAEV	0.381641	3.79
DLPGRFVAESAEVLL	HLA-DPA10110-DPB19201	RFVAESAEV	0.407069	2.65
DLPGRFVAESAEVLL	HLA-DPA10110-DPB19301	RFVAESAEV	0.228015	4.97
DLPGRFVAESAEVLL	HLA-DPA10110-DPB19401	FVAESAEVL	0.078444	2.49
DLPGRFVAESAEVLL	HLA-DPA10110-DPB19501	FVAESAEVL	0.260421	3.08
DLPGRFVAESAEVLL	HLA-DPA10110-DPB19601	FVAESAEVL	0.159617	1.63
DLPGRFVAESAEVLL	HLA-DPA10110-DPB19801	RFVAESAEV	0.447178	3.14
DLPGRFVAESAEVLL	HLA-DPA10110-DPB19901	FVAESAEVL	0.191965	0.85
DLPGRFVAESAEVLL	HLA-DPA10201-DPB10101	FVAESAEVL	0.181017	0.85
DLPGRFVAESAEVLL	HLA-DPA10201-DPB10201	FVAESAEVL	0.034831	2.76
DLPGRFVAESAEVLL	HLA-DPA10201-DPB10202	FVAESAEVL	0.041417	2.79
DLPGRFVAESAEVLL	HLA-DPA10201-DPB10301	RFVAESAEV	0.062897	1.8
DLPGRFVAESAEVLL	HLA-DPA10201-DPB10401	FVAESAEVL	0.032556	0.81
DLPGRFVAESAEVLL	HLA-DPA10201-DPB10402	FVAESAEVL	0.020653	1.08
DLPGRFVAESAEVLL	HLA-DPA10201-DPB10501	FVAESAEVL	0.074898	3.85
DLPGRFVAESAEVLL	HLA-DPA10201-DPB10601	FVAESAEVL	0.06961	2.96
DLPGRFVAESAEVLL	HLA-DPA10201-DPB10801	FVAESAEVL	0.089281	4.88
DLPGRFVAESAEVLL	HLA-DPA10201-DPB10901	FVAESAEVL	0.15784	1
DLPGRFVAESAEVLL	HLA-DPA10201-DPB110001	FVAESAEVL	0.023657	1.14
DLPGRFVAESAEVLL	HLA-DPA10201-DPB11001	FVAESAEVL	0.052036	1.99
DLPGRFVAESAEVLL	HLA-DPA10201-DPB110101	FVAESAEVL	0.041417	2.79
DLPGRFVAESAEVLL	HLA-DPA10201-DPB110201	FVAESAEVL	0.121626	1.02
DLPGRFVAESAEVLL	HLA-DPA10201-DPB110301	FVAESAEVL	0.185516	2.69
DLPGRFVAESAEVLL	HLA-DPA10201-DPB110401	RFVAESAEV	0.062897	1.8
DLPGRFVAESAEVLL	HLA-DPA10201-DPB110501	FVAESAEVL	0.020653	1.08
DLPGRFVAESAEVLL	HLA-DPA10201-DPB110701	FVAESAEVL	0.099634	0.81
DLPGRFVAESAEVLL	HLA-DPA10201-DPB110801	FVAESAEVL	0.024962	0.74
DLPGRFVAESAEVLL	HLA-DPA10201-DPB110901	FVAESAEVL	0.050996	0.71
DLPGRFVAESAEVLL	HLA-DPA10201-DPB111001	FVAESAEVL	0.099634	0.81
DLPGRFVAESAEVLL	HLA-DPA10201-DPB11101	FVAESAEVL	0.063827	0.76
DLPGRFVAESAEVLL	HLA-DPA10201-DPB111101	RFVAESAEV	0.062897	1.8
DLPGRFVAESAEVLL	HLA-DPA10201-DPB111201	FVAESAEVL	0.032556	0.81
DLPGRFVAESAEVLL	HLA-DPA10201-DPB111301	FVAESAEVL	0.050996	0.71
DLPGRFVAESAEVLL	HLA-DPA10201-DPB111401	RFVAESAEV	0.06217	1.72
DLPGRFVAESAEVLL	HLA-DPA10201-DPB111501	FVAESAEVL	0.034831	2.76
DLPGRFVAESAEVLL	HLA-DPA10201-DPB111601	FVAESAEVL	0.020653	1.08
DLPGRFVAESAEVLL	HLA-DPA10201-DPB111701	FVAESAEVL	0.080742	0.62
DLPGRFVAESAEVLL	HLA-DPA10201-DPB111801	FVAESAEVL	0.181017	0.85
DLPGRFVAESAEVLL	HLA-DPA10201-DPB111901	FVAESAEVL	0.031237	1.95
DLPGRFVAESAEVLL	HLA-DPA10201-DPB112101	FVAESAEVL	0.032556	0.81
DLPGRFVAESAEVLL	HLA-DPA10201-DPB112201	FVAESAEVL	0.10785	1.55
DLPGRFVAESAEVLL	HLA-DPA10201-DPB112301	FVAESAEVL	0.034831	2.76
DLPGRFVAESAEVLL	HLA-DPA10201-DPB112401	RFVAESAEV	0.062897	1.8
DLPGRFVAESAEVLL	HLA-DPA10201-DPB112501	FVAESAEVL	0.084721	0.35
DLPGRFVAESAEVLL	HLA-DPA10201-DPB112601	FVAESAEVL	0.032556	0.81
DLPGRFVAESAEVLL	HLA-DPA10201-DPB112701	FVAESAEVL	0.21534	0.12
DLPGRFVAESAEVLL	HLA-DPA10201-DPB112801	FVAESAEVL	0.032556	0.81
DLPGRFVAESAEVLL	HLA-DPA10201-DPB112901	FVAESAEVL	0.037828	0.3
DLPGRFVAESAEVLL	HLA-DPA10201-DPB113001	RFVAESAEV	0.076198	2.46
DLPGRFVAESAEVLL	HLA-DPA10201-DPB11301	FVAESAEVL	0.099634	0.81
DLPGRFVAESAEVLL	HLA-DPA10201-DPB113101	FVAESAEVL	0.079	2.48
DLPGRFVAESAEVLL	HLA-DPA10201-DPB113201	RFVAESAEV	0.072468	1.43
DLPGRFVAESAEVLL	HLA-DPA10201-DPB113301	FVAESAEVL	0.099634	0.81
DLPGRFVAESAEVLL	HLA-DPA10201-DPB113401	FVAESAEVL	0.032556	0.81
DLPGRFVAESAEVLL	HLA-DPA10201-DPB11401	RFVAESAEV	0.206007	0.56
DLPGRFVAESAEVLL	HLA-DPA10201-DPB11501	FVAESAEVL	0.025065	1.8
DLPGRFVAESAEVLL	HLA-DPA10201-DPB11701	FVAESAEVL	0.079	2.48
DLPGRFVAESAEVLL	HLA-DPA10201-DPB11801	FVAESAEVL	0.014556	3.82
DLPGRFVAESAEVLL	HLA-DPA10201-DPB12001	RFVAESAEV	0.076198	2.46
DLPGRFVAESAEVLL	HLA-DPA10201-DPB12101	FVAESAEVL	0.083514	2.22
DLPGRFVAESAEVLL	HLA-DPA10201-DPB12301	FVAESAEVL	0.032556	0.81
DLPGRFVAESAEVLL	HLA-DPA10201-DPB12401	FVAESAEVL	0.023657	1.14
DLPGRFVAESAEVLL	HLA-DPA10201-DPB12501	RFVAESAEV	0.062897	1.8
DLPGRFVAESAEVLL	HLA-DPA10201-DPB12601	FVAESAEVL	0.084721	0.35
DLPGRFVAESAEVLL	HLA-DPA10201-DPB12701	FVAESAEVL	0.114912	0.45
DLPGRFVAESAEVLL	HLA-DPA10201-DPB12801	FVAESAEVL	0.011192	2.42
DLPGRFVAESAEVLL	HLA-DPA10201-DPB12901	FVAESAEVL	0.045522	2.61
DLPGRFVAESAEVLL	HLA-DPA10201-DPB13001	FVAESAEVL	0.083514	2.22
DLPGRFVAESAEVLL	HLA-DPA10201-DPB13101	FVAESAEVL	0.149918	0.97
DLPGRFVAESAEVLL	HLA-DPA10201-DPB13201	FVAESAEVL	0.034831	2.76
DLPGRFVAESAEVLL	HLA-DPA10201-DPB13301	FVAESAEVL	0.089465	1.09
DLPGRFVAESAEVLL	HLA-DPA10201-DPB13401	FVAESAEVL	0.014104	3.68
DLPGRFVAESAEVLL	HLA-DPA10201-DPB13501	RFVAESAEV	0.072468	1.43
DLPGRFVAESAEVLL	HLA-DPA10201-DPB13601	FVAESAEVL	0.089985	1.85
DLPGRFVAESAEVLL	HLA-DPA10201-DPB13701	FVAESAEVL	0.052036	1.99
DLPGRFVAESAEVLL	HLA-DPA10201-DPB13801	FVAESAEVL	0.074898	3.85
DLPGRFVAESAEVLL	HLA-DPA10201-DPB13901	FVAESAEVL	0.032556	0.81
DLPGRFVAESAEVLL	HLA-DPA10201-DPB14001	FVAESAEVL	0.012182	3.33
DLPGRFVAESAEVLL	HLA-DPA10201-DPB14101	FVAESAEVL	0.028359	2.37
DLPGRFVAESAEVLL	HLA-DPA10201-DPB14401	FVAESAEVL	0.045522	2.61
DLPGRFVAESAEVLL	HLA-DPA10201-DPB14501	RFVAESAEV	0.062897	1.8
DLPGRFVAESAEVLL	HLA-DPA10201-DPB14601	FVAESAEVL	0.034831	2.76
DLPGRFVAESAEVLL	HLA-DPA10201-DPB14701	FVAESAEVL	0.041417	2.79
DLPGRFVAESAEVLL	HLA-DPA10201-DPB14801	FVAESAEVL	0.034831	2.76
DLPGRFVAESAEVLL	HLA-DPA10201-DPB14901	FVAESAEVL	0.020653	1.08
DLPGRFVAESAEVLL	HLA-DPA10201-DPB15001	FVAESAEVL	0.100039	1.67
DLPGRFVAESAEVLL	HLA-DPA10201-DPB15101	FVAESAEVL	0.020653	1.08
DLPGRFVAESAEVLL	HLA-DPA10201-DPB15201	FVAESAEVL	0.073621	0.48
DLPGRFVAESAEVLL	HLA-DPA10201-DPB15301	FVAESAEVL	0.011304	2.21
DLPGRFVAESAEVLL	HLA-DPA10201-DPB15401	FVAESAEVL	0.047435	2.62
DLPGRFVAESAEVLL	HLA-DPA10201-DPB15501	FVAESAEVL	0.135722	0.82
DLPGRFVAESAEVLL	HLA-DPA10201-DPB15601	FVAESAEVL	0.073621	0.48
DLPGRFVAESAEVLL	HLA-DPA10201-DPB15801	FVAESAEVL	0.135722	0.82
DLPGRFVAESAEVLL	HLA-DPA10201-DPB15901	FVAESAEVL	0.024962	0.74
DLPGRFVAESAEVLL	HLA-DPA10201-DPB16001	FVAESAEVL	0.036356	0.86
DLPGRFVAESAEVLL	HLA-DPA10201-DPB16201	FVAESAEVL	0.012182	3.33
DLPGRFVAESAEVLL	HLA-DPA10201-DPB16301	FVAESAEVL	0.125421	1.23
DLPGRFVAESAEVLL	HLA-DPA10201-DPB16501	FVAESAEVL	0.098358	1.44
DLPGRFVAESAEVLL	HLA-DPA10201-DPB16601	FVAESAEVL	0.053772	0.17
DLPGRFVAESAEVLL	HLA-DPA10201-DPB16701	FVAESAEVL	0.073621	0.48
DLPGRFVAESAEVLL	HLA-DPA10201-DPB16801	FVAESAEVL	0.066189	3.02
DLPGRFVAESAEVLL	HLA-DPA10201-DPB16901	RFVAESAEV	0.059395	2.33
DLPGRFVAESAEVLL	HLA-DPA10201-DPB17001	RFVAESAEV	0.062897	1.8
DLPGRFVAESAEVLL	HLA-DPA10201-DPB17101	FVAESAEVL	0.089465	1.09
DLPGRFVAESAEVLL	HLA-DPA10201-DPB17201	FVAESAEVL	0.044963	0.42
DLPGRFVAESAEVLL	HLA-DPA10201-DPB17301	FVAESAEVL	0.022744	1
DLPGRFVAESAEVLL	HLA-DPA10201-DPB17401	FVAESAEVL	0.014541	0.69
DLPGRFVAESAEVLL	HLA-DPA10201-DPB17501	FVAESAEVL	0.014991	2.06
DLPGRFVAESAEVLL	HLA-DPA10201-DPB17601	RFVAESAEV	0.062897	1.8
DLPGRFVAESAEVLL	HLA-DPA10201-DPB17701	FVAESAEVL	0.020653	1.08
DLPGRFVAESAEVLL	HLA-DPA10201-DPB17801	RFVAESAEV	0.062897	1.8
DLPGRFVAESAEVLL	HLA-DPA10201-DPB17901	RFVAESAEV	0.072468	1.43
DLPGRFVAESAEVLL	HLA-DPA10201-DPB18001	FVAESAEVL	0.020653	1.08
DLPGRFVAESAEVLL	HLA-DPA10201-DPB18101	FVAESAEVL	0.034831	2.76
DLPGRFVAESAEVLL	HLA-DPA10201-DPB18201	FVAESAEVL	0.020653	1.08
DLPGRFVAESAEVLL	HLA-DPA10201-DPB18301	FVAESAEVL	0.020509	0.82
DLPGRFVAESAEVLL	HLA-DPA10201-DPB18401	FVAESAEVL	0.067843	3.01
DLPGRFVAESAEVLL	HLA-DPA10201-DPB18501	FVAESAEVL	0.114912	0.45
DLPGRFVAESAEVLL	HLA-DPA10201-DPB18601	FVAESAEVL	0.050996	0.71
DLPGRFVAESAEVLL	HLA-DPA10201-DPB18701	FVAESAEVL	0.089252	0.75
DLPGRFVAESAEVLL	HLA-DPA10201-DPB18801	FVAESAEVL	0.052036	1.99
DLPGRFVAESAEVLL	HLA-DPA10201-DPB18901	FVAESAEVL	0.216317	0.69
DLPGRFVAESAEVLL	HLA-DPA10201-DPB19001	FVAESAEVL	0.181017	0.85
DLPGRFVAESAEVLL	HLA-DPA10201-DPB19101	RFVAESAEV	0.076198	2.46
DLPGRFVAESAEVLL	HLA-DPA10201-DPB19201	RFVAESAEV	0.062897	1.8
DLPGRFVAESAEVLL	HLA-DPA10201-DPB19301	FVAESAEVL	0.079	2.48
DLPGRFVAESAEVLL	HLA-DPA10201-DPB19401	FVAESAEVL	0.020653	1.08
DLPGRFVAESAEVLL	HLA-DPA10201-DPB19501	FVAESAEVL	0.100194	0.9
DLPGRFVAESAEVLL	HLA-DPA10201-DPB19601	FVAESAEVL	0.032556	0.81
DLPGRFVAESAEVLL	HLA-DPA10201-DPB19701	FVAESAEVL	0.074898	3.85
DLPGRFVAESAEVLL	HLA-DPA10201-DPB19801	RFVAESAEV	0.097142	1.78
DLPGRFVAESAEVLL	HLA-DPA10201-DPB19901	FVAESAEVL	0.062424	0.48
DLPGRFVAESAEVLL	HLA-DPA10202-DPB10101	FVAESAEVL	0.247303	0.26
DLPGRFVAESAEVLL	HLA-DPA10202-DPB10201	FVAESAEVL	0.076009	1.1
DLPGRFVAESAEVLL	HLA-DPA10202-DPB10202	FVAESAEVL	0.090852	1.02
DLPGRFVAESAEVLL	HLA-DPA10202-DPB10301	FVAESAEVL	0.071037	1.42
DLPGRFVAESAEVLL	HLA-DPA10202-DPB10401	FVAESAEVL	0.058818	0.28
DLPGRFVAESAEVLL	HLA-DPA10202-DPB10402	FVAESAEVL	0.035967	0.76
DLPGRFVAESAEVLL	HLA-DPA10202-DPB10501	FVAESAEVL	0.163587	1.32
DLPGRFVAESAEVLL	HLA-DPA10202-DPB10601	FVAESAEVL	0.109183	2.08
DLPGRFVAESAEVLL	HLA-DPA10202-DPB10801	FVAESAEVL	0.147463	2.59
DLPGRFVAESAEVLL	HLA-DPA10202-DPB10901	FVAESAEVL	0.213806	0.56
DLPGRFVAESAEVLL	HLA-DPA10202-DPB110001	FVAESAEVL	0.056837	0.35
DLPGRFVAESAEVLL	HLA-DPA10202-DPB11001	FVAESAEVL	0.089106	1.14
DLPGRFVAESAEVLL	HLA-DPA10202-DPB110101	FVAESAEVL	0.090852	1.02
DLPGRFVAESAEVLL	HLA-DPA10202-DPB110201	FVAESAEVL	0.179066	0.49
DLPGRFVAESAEVLL	HLA-DPA10202-DPB110301	FVAESAEVL	0.279845	0.98
DLPGRFVAESAEVLL	HLA-DPA10202-DPB110401	FVAESAEVL	0.071037	1.42
DLPGRFVAESAEVLL	HLA-DPA10202-DPB110501	FVAESAEVL	0.035967	0.76
DLPGRFVAESAEVLL	HLA-DPA10202-DPB110601	FVAESAEVL	0.163786	2.07
DLPGRFVAESAEVLL	HLA-DPA10202-DPB110701	FVAESAEVL	0.12793	0.69
DLPGRFVAESAEVLL	HLA-DPA10202-DPB110801	FVAESAEVL	0.047734	0.33
DLPGRFVAESAEVLL	HLA-DPA10202-DPB110901	FVAESAEVL	0.08576	0.47
DLPGRFVAESAEVLL	HLA-DPA10202-DPB111001	FVAESAEVL	0.12793	0.69
DLPGRFVAESAEVLL	HLA-DPA10202-DPB11101	FVAESAEVL	0.105106	0.41
DLPGRFVAESAEVLL	HLA-DPA10202-DPB111101	FVAESAEVL	0.071037	1.42
DLPGRFVAESAEVLL	HLA-DPA10202-DPB111201	FVAESAEVL	0.058818	0.28
DLPGRFVAESAEVLL	HLA-DPA10202-DPB111301	FVAESAEVL	0.08576	0.47
DLPGRFVAESAEVLL	HLA-DPA10202-DPB111401	FVAESAEVL	0.07048	1.32
DLPGRFVAESAEVLL	HLA-DPA10202-DPB111501	FVAESAEVL	0.076009	1.1
DLPGRFVAESAEVLL	HLA-DPA10202-DPB111601	FVAESAEVL	0.035967	0.76
DLPGRFVAESAEVLL	HLA-DPA10202-DPB111701	FVAESAEVL	0.132482	0.27
DLPGRFVAESAEVLL	HLA-DPA10202-DPB111801	FVAESAEVL	0.247303	0.26
DLPGRFVAESAEVLL	HLA-DPA10202-DPB111901	FVAESAEVL	0.050895	1.05
DLPGRFVAESAEVLL	HLA-DPA10202-DPB112101	FVAESAEVL	0.058818	0.28
DLPGRFVAESAEVLL	HLA-DPA10202-DPB112201	FVAESAEVL	0.179774	0.52
DLPGRFVAESAEVLL	HLA-DPA10202-DPB112301	FVAESAEVL	0.076009	1.1
DLPGRFVAESAEVLL	HLA-DPA10202-DPB112401	FVAESAEVL	0.071037	1.42
DLPGRFVAESAEVLL	HLA-DPA10202-DPB112501	FVAESAEVL	0.1034	0.29
DLPGRFVAESAEVLL	HLA-DPA10202-DPB112601	FVAESAEVL	0.058818	0.28
DLPGRFVAESAEVLL	HLA-DPA10202-DPB112701	FVAESAEVL	0.256314	0.09
DLPGRFVAESAEVLL	HLA-DPA10202-DPB112801	FVAESAEVL	0.058818	0.28
DLPGRFVAESAEVLL	HLA-DPA10202-DPB112901	FVAESAEVL	0.076409	0.1
DLPGRFVAESAEVLL	HLA-DPA10202-DPB113001	FVAESAEVL	0.103489	1.5
DLPGRFVAESAEVLL	HLA-DPA10202-DPB11301	FVAESAEVL	0.12793	0.69
DLPGRFVAESAEVLL	HLA-DPA10202-DPB113101	FVAESAEVL	0.124128	1.65
DLPGRFVAESAEVLL	HLA-DPA10202-DPB113201	FVAESAEVL	0.0808	1.19
DLPGRFVAESAEVLL	HLA-DPA10202-DPB113301	FVAESAEVL	0.12793	0.69
DLPGRFVAESAEVLL	HLA-DPA10202-DPB113401	FVAESAEVL	0.058818	0.28
DLPGRFVAESAEVLL	HLA-DPA10202-DPB11401	FVAESAEVL	0.215582	0.24
DLPGRFVAESAEVLL	HLA-DPA10202-DPB11501	FVAESAEVL	0.043799	0.85
DLPGRFVAESAEVLL	HLA-DPA10202-DPB11601	FVAESAEVL	0.172642	3.04
DLPGRFVAESAEVLL	HLA-DPA10202-DPB11701	FVAESAEVL	0.124128	1.65
DLPGRFVAESAEVLL	HLA-DPA10202-DPB11801	FVAESAEVL	0.034663	1.71
DLPGRFVAESAEVLL	HLA-DPA10202-DPB11901	FVAESAEVL	0.163786	2.07
DLPGRFVAESAEVLL	HLA-DPA10202-DPB12001	FVAESAEVL	0.103489	1.5
DLPGRFVAESAEVLL	HLA-DPA10202-DPB12101	FVAESAEVL	0.138746	1.15
DLPGRFVAESAEVLL	HLA-DPA10202-DPB12201	FVAESAEVL	0.185506	2.73
DLPGRFVAESAEVLL	HLA-DPA10202-DPB12301	FVAESAEVL	0.058818	0.28
DLPGRFVAESAEVLL	HLA-DPA10202-DPB12401	FVAESAEVL	0.056837	0.35
DLPGRFVAESAEVLL	HLA-DPA10202-DPB12501	FVAESAEVL	0.071037	1.42
DLPGRFVAESAEVLL	HLA-DPA10202-DPB12601	FVAESAEVL	0.1034	0.29
DLPGRFVAESAEVLL	HLA-DPA10202-DPB12701	FVAESAEVL	0.15486	0.27
DLPGRFVAESAEVLL	HLA-DPA10202-DPB12801	FVAESAEVL	0.018161	2.66
DLPGRFVAESAEVLL	HLA-DPA10202-DPB12901	FVAESAEVL	0.083193	1.29
DLPGRFVAESAEVLL	HLA-DPA10202-DPB13001	FVAESAEVL	0.138746	1.15
DLPGRFVAESAEVLL	HLA-DPA10202-DPB13101	FVAESAEVL	0.215983	0.42
DLPGRFVAESAEVLL	HLA-DPA10202-DPB13201	FVAESAEVL	0.076009	1.1
DLPGRFVAESAEVLL	HLA-DPA10202-DPB13301	FVAESAEVL	0.123587	0.59
DLPGRFVAESAEVLL	HLA-DPA10202-DPB13401	FVAESAEVL	0.020743	3.21
DLPGRFVAESAEVLL	HLA-DPA10202-DPB13501	FVAESAEVL	0.0808	1.19
DLPGRFVAESAEVLL	HLA-DPA10202-DPB13601	FVAESAEVL	0.139394	0.71
DLPGRFVAESAEVLL	HLA-DPA10202-DPB13701	FVAESAEVL	0.089106	1.14
DLPGRFVAESAEVLL	HLA-DPA10202-DPB13801	FVAESAEVL	0.163587	1.32
DLPGRFVAESAEVLL	HLA-DPA10202-DPB13901	FVAESAEVL	0.058818	0.28
DLPGRFVAESAEVLL	HLA-DPA10202-DPB14001	FVAESAEVL	0.01509	3.84
DLPGRFVAESAEVLL	HLA-DPA10202-DPB14101	FVAESAEVL	0.05004	1.68
DLPGRFVAESAEVLL	HLA-DPA10202-DPB14401	FVAESAEVL	0.083193	1.29
DLPGRFVAESAEVLL	HLA-DPA10202-DPB14501	FVAESAEVL	0.071037	1.42
DLPGRFVAESAEVLL	HLA-DPA10202-DPB14601	FVAESAEVL	0.076009	1.1
DLPGRFVAESAEVLL	HLA-DPA10202-DPB14701	FVAESAEVL	0.090852	1.02
DLPGRFVAESAEVLL	HLA-DPA10202-DPB14801	FVAESAEVL	0.076009	1.1
DLPGRFVAESAEVLL	HLA-DPA10202-DPB14901	FVAESAEVL	0.035967	0.76
DLPGRFVAESAEVLL	HLA-DPA10202-DPB15001	FVAESAEVL	0.156953	0.78
DLPGRFVAESAEVLL	HLA-DPA10202-DPB15101	FVAESAEVL	0.035967	0.76
DLPGRFVAESAEVLL	HLA-DPA10202-DPB15201	FVAESAEVL	0.087463	0.42
DLPGRFVAESAEVLL	HLA-DPA10202-DPB15301	FVAESAEVL	0.018916	2.31
DLPGRFVAESAEVLL	HLA-DPA10202-DPB15401	FVAESAEVL	0.088438	1.24
DLPGRFVAESAEVLL	HLA-DPA10202-DPB15501	FVAESAEVL	0.1808	0.63
DLPGRFVAESAEVLL	HLA-DPA10202-DPB15601	FVAESAEVL	0.087463	0.42
DLPGRFVAESAEVLL	HLA-DPA10202-DPB15801	FVAESAEVL	0.1808	0.63
DLPGRFVAESAEVLL	HLA-DPA10202-DPB15901	FVAESAEVL	0.047734	0.33
DLPGRFVAESAEVLL	HLA-DPA10202-DPB16001	FVAESAEVL	0.07814	0.28
DLPGRFVAESAEVLL	HLA-DPA10202-DPB16201	FVAESAEVL	0.01509	3.84
DLPGRFVAESAEVLL	HLA-DPA10202-DPB16301	FVAESAEVL	0.196238	0.43
DLPGRFVAESAEVLL	HLA-DPA10202-DPB16501	FVAESAEVL	0.160279	0.48
DLPGRFVAESAEVLL	HLA-DPA10202-DPB16601	FVAESAEVL	0.084494	0.09
DLPGRFVAESAEVLL	HLA-DPA10202-DPB16701	FVAESAEVL	0.087463	0.42
DLPGRFVAESAEVLL	HLA-DPA10202-DPB16801	FVAESAEVL	0.125264	1.12
DLPGRFVAESAEVLL	HLA-DPA10202-DPB16901	FVAESAEVL	0.083967	1.49
DLPGRFVAESAEVLL	HLA-DPA10202-DPB17001	FVAESAEVL	0.071037	1.42
DLPGRFVAESAEVLL	HLA-DPA10202-DPB17101	FVAESAEVL	0.123587	0.59
DLPGRFVAESAEVLL	HLA-DPA10202-DPB17201	FVAESAEVL	0.072301	0.17
DLPGRFVAESAEVLL	HLA-DPA10202-DPB17301	FVAESAEVL	0.036483	0.49
DLPGRFVAESAEVLL	HLA-DPA10202-DPB17401	FVAESAEVL	0.018829	1.22
DLPGRFVAESAEVLL	HLA-DPA10202-DPB17501	FVAESAEVL	0.029333	0.86
DLPGRFVAESAEVLL	HLA-DPA10202-DPB17601	FVAESAEVL	0.071037	1.42
DLPGRFVAESAEVLL	HLA-DPA10202-DPB17701	FVAESAEVL	0.035967	0.76
DLPGRFVAESAEVLL	HLA-DPA10202-DPB17801	FVAESAEVL	0.071037	1.42
DLPGRFVAESAEVLL	HLA-DPA10202-DPB17901	FVAESAEVL	0.0808	1.19
DLPGRFVAESAEVLL	HLA-DPA10202-DPB18001	FVAESAEVL	0.035967	0.76
DLPGRFVAESAEVLL	HLA-DPA10202-DPB18101	FVAESAEVL	0.076009	1.1
DLPGRFVAESAEVLL	HLA-DPA10202-DPB18201	FVAESAEVL	0.035967	0.76
DLPGRFVAESAEVLL	HLA-DPA10202-DPB18301	FVAESAEVL	0.034693	0.54
DLPGRFVAESAEVLL	HLA-DPA10202-DPB18401	FVAESAEVL	0.119001	1.61
DLPGRFVAESAEVLL	HLA-DPA10202-DPB18501	FVAESAEVL	0.15486	0.27
DLPGRFVAESAEVLL	HLA-DPA10202-DPB18601	FVAESAEVL	0.08576	0.47
DLPGRFVAESAEVLL	HLA-DPA10202-DPB18701	FVAESAEVL	0.130743	0.4
DLPGRFVAESAEVLL	HLA-DPA10202-DPB18801	FVAESAEVL	0.089106	1.14
DLPGRFVAESAEVLL	HLA-DPA10202-DPB18901	FVAESAEVL	0.288658	0.23
DLPGRFVAESAEVLL	HLA-DPA10202-DPB19001	FVAESAEVL	0.247303	0.26
DLPGRFVAESAEVLL	HLA-DPA10202-DPB19101	FVAESAEVL	0.103489	1.5
DLPGRFVAESAEVLL	HLA-DPA10202-DPB19201	FVAESAEVL	0.071037	1.42
DLPGRFVAESAEVLL	HLA-DPA10202-DPB19301	FVAESAEVL	0.124128	1.65
DLPGRFVAESAEVLL	HLA-DPA10202-DPB19401	FVAESAEVL	0.035967	0.76
DLPGRFVAESAEVLL	HLA-DPA10202-DPB19501	FVAESAEVL	0.131598	0.49
DLPGRFVAESAEVLL	HLA-DPA10202-DPB19601	FVAESAEVL	0.058818	0.28
DLPGRFVAESAEVLL	HLA-DPA10202-DPB19701	FVAESAEVL	0.163587	1.32
DLPGRFVAESAEVLL	HLA-DPA10202-DPB19801	FVAESAEVL	0.13142	0.97
DLPGRFVAESAEVLL	HLA-DPA10202-DPB19901	FVAESAEVL	0.081638	0.34
DLPGRFVAESAEVLL	HLA-DPA10203-DPB10101	FVAESAEVL	0.286901	2.15
DLPGRFVAESAEVLL	HLA-DPA10203-DPB10301	RFVAESAEV	0.407069	2.65
DLPGRFVAESAEVLL	HLA-DPA10203-DPB10401	FVAESAEVL	0.159617	1.63
DLPGRFVAESAEVLL	HLA-DPA10203-DPB10402	FVAESAEVL	0.078444	2.49
DLPGRFVAESAEVLL	HLA-DPA10203-DPB10901	RFVAESAEV	0.32225	2.78
DLPGRFVAESAEVLL	HLA-DPA10203-DPB110001	FVAESAEVL	0.087028	2.53
DLPGRFVAESAEVLL	HLA-DPA10203-DPB11001	RFVAESAEV	0.174506	4.1
DLPGRFVAESAEVLL	HLA-DPA10203-DPB110201	FVAESAEVL	0.203379	3.26
DLPGRFVAESAEVLL	HLA-DPA10203-DPB110301	FVAESAEVL	0.338784	4.23
DLPGRFVAESAEVLL	HLA-DPA10203-DPB110401	RFVAESAEV	0.407069	2.65
DLPGRFVAESAEVLL	HLA-DPA10203-DPB110501	FVAESAEVL	0.078444	2.49
DLPGRFVAESAEVLL	HLA-DPA10203-DPB110701	FVAESAEVL	0.187274	2.43
DLPGRFVAESAEVLL	HLA-DPA10203-DPB110801	FVAESAEVL	0.080819	2.16
DLPGRFVAESAEVLL	HLA-DPA10203-DPB110901	FVAESAEVL	0.090754	2.8
DLPGRFVAESAEVLL	HLA-DPA10203-DPB111001	FVAESAEVL	0.187274	2.43
DLPGRFVAESAEVLL	HLA-DPA10203-DPB11101	RFVAESAEV	0.20013	2.54
DLPGRFVAESAEVLL	HLA-DPA10203-DPB111101	RFVAESAEV	0.407069	2.65
DLPGRFVAESAEVLL	HLA-DPA10203-DPB111201	FVAESAEVL	0.159617	1.63
DLPGRFVAESAEVLL	HLA-DPA10203-DPB111301	FVAESAEVL	0.090754	2.8
DLPGRFVAESAEVLL	HLA-DPA10203-DPB111401	RFVAESAEV	0.347593	2.72
DLPGRFVAESAEVLL	HLA-DPA10203-DPB111601	FVAESAEVL	0.078444	2.49
DLPGRFVAESAEVLL	HLA-DPA10203-DPB111701	FVAESAEVL	0.189934	1
DLPGRFVAESAEVLL	HLA-DPA10203-DPB111801	FVAESAEVL	0.286901	2.15
DLPGRFVAESAEVLL	HLA-DPA10203-DPB111901	RFVAESAEV	0.292086	2.4
DLPGRFVAESAEVLL	HLA-DPA10203-DPB112101	FVAESAEVL	0.159617	1.63
DLPGRFVAESAEVLL	HLA-DPA10203-DPB112401	RFVAESAEV	0.407069	2.65
DLPGRFVAESAEVLL	HLA-DPA10203-DPB112501	RFVAESAEV	0.288773	1.54
DLPGRFVAESAEVLL	HLA-DPA10203-DPB112601	FVAESAEVL	0.159617	1.63
DLPGRFVAESAEVLL	HLA-DPA10203-DPB112701	FVAESAEVL	0.356124	0.65
DLPGRFVAESAEVLL	HLA-DPA10203-DPB112801	FVAESAEVL	0.159617	1.63
DLPGRFVAESAEVLL	HLA-DPA10203-DPB112901	FVAESAEVL	0.130149	0.63
DLPGRFVAESAEVLL	HLA-DPA10203-DPB113001	RFVAESAEV	0.381641	3.79
DLPGRFVAESAEVLL	HLA-DPA10203-DPB11301	FVAESAEVL	0.187274	2.43
DLPGRFVAESAEVLL	HLA-DPA10203-DPB113101	RFVAESAEV	0.228015	4.97
DLPGRFVAESAEVLL	HLA-DPA10203-DPB113201	RFVAESAEV	0.428068	2.43
DLPGRFVAESAEVLL	HLA-DPA10203-DPB113301	FVAESAEVL	0.187274	2.43
DLPGRFVAESAEVLL	HLA-DPA10203-DPB113401	FVAESAEVL	0.159617	1.63
DLPGRFVAESAEVLL	HLA-DPA10203-DPB11401	RFVAESAEV	0.514148	1.62
DLPGRFVAESAEVLL	HLA-DPA10203-DPB11501	FVAESAEVL	0.078519	3.7
DLPGRFVAESAEVLL	HLA-DPA10203-DPB11701	RFVAESAEV	0.228015	4.97
DLPGRFVAESAEVLL	HLA-DPA10203-DPB12001	RFVAESAEV	0.381641	3.79
DLPGRFVAESAEVLL	HLA-DPA10203-DPB12101	RFVAESAEV	0.218794	4.52
DLPGRFVAESAEVLL	HLA-DPA10203-DPB12301	FVAESAEVL	0.159617	1.63
DLPGRFVAESAEVLL	HLA-DPA10203-DPB12401	FVAESAEVL	0.087028	2.53
DLPGRFVAESAEVLL	HLA-DPA10203-DPB12501	RFVAESAEV	0.407069	2.65
DLPGRFVAESAEVLL	HLA-DPA10203-DPB12601	RFVAESAEV	0.288773	1.54
DLPGRFVAESAEVLL	HLA-DPA10203-DPB12701	RFVAESAEV	0.323781	1.94
DLPGRFVAESAEVLL	HLA-DPA10203-DPB12901	RFVAESAEV	0.167564	4.54
DLPGRFVAESAEVLL	HLA-DPA10203-DPB13001	RFVAESAEV	0.218794	4.52
DLPGRFVAESAEVLL	HLA-DPA10203-DPB13101	FVAESAEVL	0.236802	3.38
DLPGRFVAESAEVLL	HLA-DPA10203-DPB13301	FVAESAEVL	0.261515	3.24
DLPGRFVAESAEVLL	HLA-DPA10203-DPB13401	FVAESAEVL	0.075071	3.24
DLPGRFVAESAEVLL	HLA-DPA10203-DPB13501	RFVAESAEV	0.428068	2.43
DLPGRFVAESAEVLL	HLA-DPA10203-DPB13601	RFVAESAEV	0.391027	3.09
DLPGRFVAESAEVLL	HLA-DPA10203-DPB13701	RFVAESAEV	0.174506	4.1
DLPGRFVAESAEVLL	HLA-DPA10203-DPB13901	FVAESAEVL	0.159617	1.63
DLPGRFVAESAEVLL	HLA-DPA10203-DPB14001	FVAESAEVL	0.062056	3.64
DLPGRFVAESAEVLL	HLA-DPA10203-DPB14401	RFVAESAEV	0.167564	4.54
DLPGRFVAESAEVLL	HLA-DPA10203-DPB14501	RFVAESAEV	0.407069	2.65
DLPGRFVAESAEVLL	HLA-DPA10203-DPB14901	FVAESAEVL	0.078444	2.49
DLPGRFVAESAEVLL	HLA-DPA10203-DPB15101	FVAESAEVL	0.078444	2.49
DLPGRFVAESAEVLL	HLA-DPA10203-DPB15201	RFVAESAEV	0.246579	2.04
DLPGRFVAESAEVLL	HLA-DPA10203-DPB15401	RFVAESAEV	0.155673	4.27
DLPGRFVAESAEVLL	HLA-DPA10203-DPB15501	FVAESAEVL	0.264472	2.26
DLPGRFVAESAEVLL	HLA-DPA10203-DPB15601	RFVAESAEV	0.246579	2.04
DLPGRFVAESAEVLL	HLA-DPA10203-DPB15801	FVAESAEVL	0.264472	2.26
DLPGRFVAESAEVLL	HLA-DPA10203-DPB15901	FVAESAEVL	0.080819	2.16
DLPGRFVAESAEVLL	HLA-DPA10203-DPB16001	FVAESAEVL	0.125777	2.17
DLPGRFVAESAEVLL	HLA-DPA10203-DPB16201	FVAESAEVL	0.062056	3.64
DLPGRFVAESAEVLL	HLA-DPA10203-DPB16301	FVAESAEVL	0.228784	3.15
DLPGRFVAESAEVLL	HLA-DPA10203-DPB16501	FVAESAEVL	0.204924	3.42
DLPGRFVAESAEVLL	HLA-DPA10203-DPB16601	FVAESAEVL	0.164276	0.25
DLPGRFVAESAEVLL	HLA-DPA10203-DPB16701	RFVAESAEV	0.246579	2.04
DLPGRFVAESAEVLL	HLA-DPA10203-DPB16901	RFVAESAEV	0.305904	3.6
DLPGRFVAESAEVLL	HLA-DPA10203-DPB17001	RFVAESAEV	0.407069	2.65
DLPGRFVAESAEVLL	HLA-DPA10203-DPB17101	FVAESAEVL	0.261515	3.24
DLPGRFVAESAEVLL	HLA-DPA10203-DPB17201	FVAESAEVL	0.15643	1.37
DLPGRFVAESAEVLL	HLA-DPA10203-DPB17301	FVAESAEVL	0.086457	2.28
DLPGRFVAESAEVLL	HLA-DPA10203-DPB17401	FVAESAEVL	0.033475	2.25
DLPGRFVAESAEVLL	HLA-DPA10203-DPB17501	FVAESAEVL	0.09038	2.41
DLPGRFVAESAEVLL	HLA-DPA10203-DPB17601	RFVAESAEV	0.407069	2.65
DLPGRFVAESAEVLL	HLA-DPA10203-DPB17701	FVAESAEVL	0.078444	2.49
DLPGRFVAESAEVLL	HLA-DPA10203-DPB17801	RFVAESAEV	0.407069	2.65
DLPGRFVAESAEVLL	HLA-DPA10203-DPB17901	RFVAESAEV	0.428068	2.43
DLPGRFVAESAEVLL	HLA-DPA10203-DPB18001	FVAESAEVL	0.078444	2.49
DLPGRFVAESAEVLL	HLA-DPA10203-DPB18201	FVAESAEVL	0.078444	2.49
DLPGRFVAESAEVLL	HLA-DPA10203-DPB18301	FVAESAEVL	0.060833	2.1
DLPGRFVAESAEVLL	HLA-DPA10203-DPB18501	RFVAESAEV	0.323781	1.94
DLPGRFVAESAEVLL	HLA-DPA10203-DPB18601	FVAESAEVL	0.090754	2.8
DLPGRFVAESAEVLL	HLA-DPA10203-DPB18701	RFVAESAEV	0.281731	2.39
DLPGRFVAESAEVLL	HLA-DPA10203-DPB18801	RFVAESAEV	0.174506	4.1
DLPGRFVAESAEVLL	HLA-DPA10203-DPB18901	FVAESAEVL	0.329023	1.91
DLPGRFVAESAEVLL	HLA-DPA10203-DPB19001	FVAESAEVL	0.286901	2.15
DLPGRFVAESAEVLL	HLA-DPA10203-DPB19101	RFVAESAEV	0.381641	3.79
DLPGRFVAESAEVLL	HLA-DPA10203-DPB19201	RFVAESAEV	0.407069	2.65
DLPGRFVAESAEVLL	HLA-DPA10203-DPB19301	RFVAESAEV	0.228015	4.97
DLPGRFVAESAEVLL	HLA-DPA10203-DPB19401	FVAESAEVL	0.078444	2.49
DLPGRFVAESAEVLL	HLA-DPA10203-DPB19501	FVAESAEVL	0.260421	3.08
DLPGRFVAESAEVLL	HLA-DPA10203-DPB19601	FVAESAEVL	0.159617	1.63
DLPGRFVAESAEVLL	HLA-DPA10203-DPB19801	RFVAESAEV	0.447178	3.14
DLPGRFVAESAEVLL	HLA-DPA10203-DPB19901	FVAESAEVL	0.191965	0.85
DLPGRFVAESAEVLL	HLA-DPA10204-DPB10101	FVAESAEVL	0.247303	0.26
DLPGRFVAESAEVLL	HLA-DPA10204-DPB10201	FVAESAEVL	0.076009	1.1
DLPGRFVAESAEVLL	HLA-DPA10204-DPB10202	FVAESAEVL	0.090852	1.02
DLPGRFVAESAEVLL	HLA-DPA10204-DPB10301	FVAESAEVL	0.071037	1.42
DLPGRFVAESAEVLL	HLA-DPA10204-DPB10401	FVAESAEVL	0.058818	0.28
DLPGRFVAESAEVLL	HLA-DPA10204-DPB10402	FVAESAEVL	0.035967	0.76
DLPGRFVAESAEVLL	HLA-DPA10204-DPB10501	FVAESAEVL	0.163587	1.32
DLPGRFVAESAEVLL	HLA-DPA10204-DPB10601	FVAESAEVL	0.109183	2.08
DLPGRFVAESAEVLL	HLA-DPA10204-DPB10801	FVAESAEVL	0.147463	2.59
DLPGRFVAESAEVLL	HLA-DPA10204-DPB10901	FVAESAEVL	0.213806	0.56
DLPGRFVAESAEVLL	HLA-DPA10204-DPB110001	FVAESAEVL	0.056837	0.35
DLPGRFVAESAEVLL	HLA-DPA10204-DPB11001	FVAESAEVL	0.089106	1.14
DLPGRFVAESAEVLL	HLA-DPA10204-DPB110101	FVAESAEVL	0.090852	1.02
DLPGRFVAESAEVLL	HLA-DPA10204-DPB110201	FVAESAEVL	0.179066	0.49
DLPGRFVAESAEVLL	HLA-DPA10204-DPB110301	FVAESAEVL	0.279845	0.98
DLPGRFVAESAEVLL	HLA-DPA10204-DPB110401	FVAESAEVL	0.071037	1.42
DLPGRFVAESAEVLL	HLA-DPA10204-DPB110501	FVAESAEVL	0.035967	0.76
DLPGRFVAESAEVLL	HLA-DPA10204-DPB110601	FVAESAEVL	0.163786	2.07
DLPGRFVAESAEVLL	HLA-DPA10204-DPB110701	FVAESAEVL	0.12793	0.69
DLPGRFVAESAEVLL	HLA-DPA10204-DPB110801	FVAESAEVL	0.047734	0.33
DLPGRFVAESAEVLL	HLA-DPA10204-DPB110901	FVAESAEVL	0.08576	0.47
DLPGRFVAESAEVLL	HLA-DPA10204-DPB111001	FVAESAEVL	0.12793	0.69
DLPGRFVAESAEVLL	HLA-DPA10204-DPB11101	FVAESAEVL	0.105106	0.41
DLPGRFVAESAEVLL	HLA-DPA10204-DPB111101	FVAESAEVL	0.071037	1.42
DLPGRFVAESAEVLL	HLA-DPA10204-DPB111201	FVAESAEVL	0.058818	0.28
DLPGRFVAESAEVLL	HLA-DPA10204-DPB111301	FVAESAEVL	0.08576	0.47
DLPGRFVAESAEVLL	HLA-DPA10204-DPB111401	FVAESAEVL	0.07048	1.32
DLPGRFVAESAEVLL	HLA-DPA10204-DPB111501	FVAESAEVL	0.076009	1.1
DLPGRFVAESAEVLL	HLA-DPA10204-DPB111601	FVAESAEVL	0.035967	0.76
DLPGRFVAESAEVLL	HLA-DPA10204-DPB111701	FVAESAEVL	0.132482	0.27
DLPGRFVAESAEVLL	HLA-DPA10204-DPB111801	FVAESAEVL	0.247303	0.26
DLPGRFVAESAEVLL	HLA-DPA10204-DPB111901	FVAESAEVL	0.050895	1.05
DLPGRFVAESAEVLL	HLA-DPA10204-DPB112101	FVAESAEVL	0.058818	0.28
DLPGRFVAESAEVLL	HLA-DPA10204-DPB112201	FVAESAEVL	0.179774	0.52
DLPGRFVAESAEVLL	HLA-DPA10204-DPB112301	FVAESAEVL	0.076009	1.1
DLPGRFVAESAEVLL	HLA-DPA10204-DPB112401	FVAESAEVL	0.071037	1.42
DLPGRFVAESAEVLL	HLA-DPA10204-DPB112501	FVAESAEVL	0.1034	0.29
DLPGRFVAESAEVLL	HLA-DPA10204-DPB112601	FVAESAEVL	0.058818	0.28
DLPGRFVAESAEVLL	HLA-DPA10204-DPB112701	FVAESAEVL	0.256314	0.09
DLPGRFVAESAEVLL	HLA-DPA10204-DPB112801	FVAESAEVL	0.058818	0.28
DLPGRFVAESAEVLL	HLA-DPA10204-DPB112901	FVAESAEVL	0.076409	0.1
DLPGRFVAESAEVLL	HLA-DPA10204-DPB113001	FVAESAEVL	0.103489	1.5
DLPGRFVAESAEVLL	HLA-DPA10204-DPB11301	FVAESAEVL	0.12793	0.69
DLPGRFVAESAEVLL	HLA-DPA10204-DPB113101	FVAESAEVL	0.124128	1.65
DLPGRFVAESAEVLL	HLA-DPA10204-DPB113201	FVAESAEVL	0.0808	1.19
DLPGRFVAESAEVLL	HLA-DPA10204-DPB113301	FVAESAEVL	0.12793	0.69
DLPGRFVAESAEVLL	HLA-DPA10204-DPB113401	FVAESAEVL	0.058818	0.28
DLPGRFVAESAEVLL	HLA-DPA10204-DPB11401	FVAESAEVL	0.215582	0.24
DLPGRFVAESAEVLL	HLA-DPA10204-DPB11501	FVAESAEVL	0.043799	0.85
DLPGRFVAESAEVLL	HLA-DPA10204-DPB11601	FVAESAEVL	0.172642	3.04
DLPGRFVAESAEVLL	HLA-DPA10204-DPB11701	FVAESAEVL	0.124128	1.65
DLPGRFVAESAEVLL	HLA-DPA10204-DPB11801	FVAESAEVL	0.034663	1.71
DLPGRFVAESAEVLL	HLA-DPA10204-DPB11901	FVAESAEVL	0.163786	2.07
DLPGRFVAESAEVLL	HLA-DPA10204-DPB12001	FVAESAEVL	0.103489	1.5
DLPGRFVAESAEVLL	HLA-DPA10204-DPB12101	FVAESAEVL	0.138746	1.15
DLPGRFVAESAEVLL	HLA-DPA10204-DPB12201	FVAESAEVL	0.185506	2.73
DLPGRFVAESAEVLL	HLA-DPA10204-DPB12301	FVAESAEVL	0.058818	0.28
DLPGRFVAESAEVLL	HLA-DPA10204-DPB12401	FVAESAEVL	0.056837	0.35
DLPGRFVAESAEVLL	HLA-DPA10204-DPB12501	FVAESAEVL	0.071037	1.42
DLPGRFVAESAEVLL	HLA-DPA10204-DPB12601	FVAESAEVL	0.1034	0.29
DLPGRFVAESAEVLL	HLA-DPA10204-DPB12701	FVAESAEVL	0.15486	0.27
DLPGRFVAESAEVLL	HLA-DPA10204-DPB12801	FVAESAEVL	0.018161	2.66
DLPGRFVAESAEVLL	HLA-DPA10204-DPB12901	FVAESAEVL	0.083193	1.29
DLPGRFVAESAEVLL	HLA-DPA10204-DPB13001	FVAESAEVL	0.138746	1.15
DLPGRFVAESAEVLL	HLA-DPA10204-DPB13101	FVAESAEVL	0.215983	0.42
DLPGRFVAESAEVLL	HLA-DPA10204-DPB13201	FVAESAEVL	0.076009	1.1
DLPGRFVAESAEVLL	HLA-DPA10204-DPB13301	FVAESAEVL	0.123587	0.59
DLPGRFVAESAEVLL	HLA-DPA10204-DPB13401	FVAESAEVL	0.020743	3.21
DLPGRFVAESAEVLL	HLA-DPA10204-DPB13501	FVAESAEVL	0.0808	1.19
DLPGRFVAESAEVLL	HLA-DPA10204-DPB13601	FVAESAEVL	0.139394	0.71
DLPGRFVAESAEVLL	HLA-DPA10204-DPB13701	FVAESAEVL	0.089106	1.14
DLPGRFVAESAEVLL	HLA-DPA10204-DPB13801	FVAESAEVL	0.163587	1.32
DLPGRFVAESAEVLL	HLA-DPA10204-DPB13901	FVAESAEVL	0.058818	0.28
DLPGRFVAESAEVLL	HLA-DPA10204-DPB14001	FVAESAEVL	0.01509	3.84
DLPGRFVAESAEVLL	HLA-DPA10204-DPB14101	FVAESAEVL	0.05004	1.68
DLPGRFVAESAEVLL	HLA-DPA10204-DPB14401	FVAESAEVL	0.083193	1.29
DLPGRFVAESAEVLL	HLA-DPA10204-DPB14501	FVAESAEVL	0.071037	1.42
DLPGRFVAESAEVLL	HLA-DPA10204-DPB14601	FVAESAEVL	0.076009	1.1
DLPGRFVAESAEVLL	HLA-DPA10204-DPB14701	FVAESAEVL	0.090852	1.02
DLPGRFVAESAEVLL	HLA-DPA10204-DPB14801	FVAESAEVL	0.076009	1.1
DLPGRFVAESAEVLL	HLA-DPA10204-DPB14901	FVAESAEVL	0.035967	0.76
DLPGRFVAESAEVLL	HLA-DPA10204-DPB15001	FVAESAEVL	0.156953	0.78
DLPGRFVAESAEVLL	HLA-DPA10204-DPB15101	FVAESAEVL	0.035967	0.76
DLPGRFVAESAEVLL	HLA-DPA10204-DPB15201	FVAESAEVL	0.087463	0.42
DLPGRFVAESAEVLL	HLA-DPA10204-DPB15301	FVAESAEVL	0.018916	2.31
DLPGRFVAESAEVLL	HLA-DPA10204-DPB15401	FVAESAEVL	0.088438	1.24
DLPGRFVAESAEVLL	HLA-DPA10204-DPB15501	FVAESAEVL	0.1808	0.63
DLPGRFVAESAEVLL	HLA-DPA10204-DPB15601	FVAESAEVL	0.087463	0.42
DLPGRFVAESAEVLL	HLA-DPA10204-DPB15801	FVAESAEVL	0.1808	0.63
DLPGRFVAESAEVLL	HLA-DPA10204-DPB15901	FVAESAEVL	0.047734	0.33
DLPGRFVAESAEVLL	HLA-DPA10204-DPB16001	FVAESAEVL	0.07814	0.28
DLPGRFVAESAEVLL	HLA-DPA10204-DPB16201	FVAESAEVL	0.01509	3.84
DLPGRFVAESAEVLL	HLA-DPA10204-DPB16301	FVAESAEVL	0.196238	0.43
DLPGRFVAESAEVLL	HLA-DPA10204-DPB16501	FVAESAEVL	0.160279	0.48
DLPGRFVAESAEVLL	HLA-DPA10204-DPB16601	FVAESAEVL	0.084494	0.09
DLPGRFVAESAEVLL	HLA-DPA10204-DPB16701	FVAESAEVL	0.087463	0.42
DLPGRFVAESAEVLL	HLA-DPA10204-DPB16801	FVAESAEVL	0.125264	1.12
DLPGRFVAESAEVLL	HLA-DPA10204-DPB16901	FVAESAEVL	0.083967	1.49
DLPGRFVAESAEVLL	HLA-DPA10204-DPB17001	FVAESAEVL	0.071037	1.42
DLPGRFVAESAEVLL	HLA-DPA10204-DPB17101	FVAESAEVL	0.123587	0.59
DLPGRFVAESAEVLL	HLA-DPA10204-DPB17201	FVAESAEVL	0.072301	0.17
DLPGRFVAESAEVLL	HLA-DPA10204-DPB17301	FVAESAEVL	0.036483	0.49
DLPGRFVAESAEVLL	HLA-DPA10204-DPB17401	FVAESAEVL	0.018829	1.22
DLPGRFVAESAEVLL	HLA-DPA10204-DPB17501	FVAESAEVL	0.029333	0.86
DLPGRFVAESAEVLL	HLA-DPA10204-DPB17601	FVAESAEVL	0.071037	1.42
DLPGRFVAESAEVLL	HLA-DPA10204-DPB17701	FVAESAEVL	0.035967	0.76
DLPGRFVAESAEVLL	HLA-DPA10204-DPB17801	FVAESAEVL	0.071037	1.42
DLPGRFVAESAEVLL	HLA-DPA10204-DPB17901	FVAESAEVL	0.0808	1.19
DLPGRFVAESAEVLL	HLA-DPA10204-DPB18001	FVAESAEVL	0.035967	0.76
DLPGRFVAESAEVLL	HLA-DPA10204-DPB18101	FVAESAEVL	0.076009	1.1
DLPGRFVAESAEVLL	HLA-DPA10204-DPB18201	FVAESAEVL	0.035967	0.76
DLPGRFVAESAEVLL	HLA-DPA10204-DPB18301	FVAESAEVL	0.034693	0.54
DLPGRFVAESAEVLL	HLA-DPA10204-DPB18401	FVAESAEVL	0.119001	1.61
DLPGRFVAESAEVLL	HLA-DPA10204-DPB18501	FVAESAEVL	0.15486	0.27
DLPGRFVAESAEVLL	HLA-DPA10204-DPB18601	FVAESAEVL	0.08576	0.47
DLPGRFVAESAEVLL	HLA-DPA10204-DPB18701	FVAESAEVL	0.130743	0.4
DLPGRFVAESAEVLL	HLA-DPA10204-DPB18801	FVAESAEVL	0.089106	1.14
DLPGRFVAESAEVLL	HLA-DPA10204-DPB18901	FVAESAEVL	0.288658	0.23
DLPGRFVAESAEVLL	HLA-DPA10204-DPB19001	FVAESAEVL	0.247303	0.26
DLPGRFVAESAEVLL	HLA-DPA10204-DPB19101	FVAESAEVL	0.103489	1.5
DLPGRFVAESAEVLL	HLA-DPA10204-DPB19201	FVAESAEVL	0.071037	1.42
DLPGRFVAESAEVLL	HLA-DPA10204-DPB19301	FVAESAEVL	0.124128	1.65
DLPGRFVAESAEVLL	HLA-DPA10204-DPB19401	FVAESAEVL	0.035967	0.76
DLPGRFVAESAEVLL	HLA-DPA10204-DPB19501	FVAESAEVL	0.131598	0.49
DLPGRFVAESAEVLL	HLA-DPA10204-DPB19601	FVAESAEVL	0.058818	0.28
DLPGRFVAESAEVLL	HLA-DPA10204-DPB19701	FVAESAEVL	0.163587	1.32
DLPGRFVAESAEVLL	HLA-DPA10204-DPB19801	FVAESAEVL	0.13142	0.97
[truncated: 47,580 more rows]
